# Supplementary material for: Soil nutritional status and biogeography influence rhizosphere microbial communities associated with the invasive tree Acacia dealbata
Source: Sci Rep. 2017 Jul 26;7:6472. doi: 10.1038/s41598-017-07018-w (PMC5529528; doi:10.1038/s41598-017-07018-w)
Supplement: Supplementary file 2 — Dataset S1 [file 41598_2017_7018_MOESM2_ESM.csv]

#Supplementary Table S1. Soil characteristics and metadata of the samples.
#Run_bacteria: indicates the run as it appears in the SRA submission. This is provided to demultiplex the samples, as several samples from different runs may contain identical barcodes.
sample	Run_bacteria	barcode_bacteria	barcode_fungi	Soil_type	Province	Location_number	Latitude	Longitude	pH	C	N	P	Na	K	Ca	Mg	Cl	SO4	NH4	NO3
1.1R	SRR4296948	TCCGGCCG	ATCGATGC	R	Gauteng	GP1	-25.9278	28.48892	4.5	8.96	0.84	9.1	25.2	20.05	50.04	70.21	30.05	18.28	39.75	103.7
1.2R	SRR4296948	TCCGGTAA	ATCGCCAA	R	Gauteng	GP1	-25.9278	28.48892	4.7	7.52	0.54	7.42	40.05	22.2	23.48	28.07	21.14	19.09	73.45	101.2
1.3R	SRR4296948	TCCGTCGG	ATCGCCTT	R	Gauteng	GP1	-25.9278	28.48892	4.6	7.16	0.57	14.7	15.15	20.81	25.92	41.16	22.82	11.51	48.45	90.8
1.4R	SRR4296948	TCCGTCTT	ATCGCGAT	R	Gauteng	GP1	-25.9278	28.48892	5.3	9.92	0.55	12.6	14.6	23.64	39.76	55.09	67.89	15.58	47.7	96.5
1.5R	SRR4296948	TCCGTGCG	ATCGCGTA	R	Gauteng	GP1	-25.9278	28.48892	4.5	9	0.62	8.82	48.05	13.74	52.32	59.64	17.8	11.43	84.9	104.8
1C1	SRR4296949	TCCGTGCT	ATCGGCAT	C	Gauteng	GP1	-25.9278	28.48892	6.3	5.12	0.31	12.46	14.15	24.04	75.88	80.99	20.2	10.65	28.65	56
1C2	SRR4296949	TCCGTTCC	ATCGGCTA	C	Gauteng	GP1	-25.9278	28.48892	5.7	4.36	0.36	6.48	20.35	27.74	46.44	99.82	35.7	10.82	25.55	57.5
1C3	SRR4296949	TCCGTTTT	ATCGTACG	C	Gauteng	GP1	-25.9278	28.48892	5.3	5.92	0.23	10.36	27.3	29.63	70.88	79.23	14.05	15.25	24.9	58.8
1C4	SRR4296949	TCCTAATA	ATCGTAGC	C	Gauteng	GP1	-25.9278	28.48892	5.1	4.32	0.27	10.96	15.5	21.47	57.72	81.55	10.6	16.28	32.55	45.7
1C5	SRR4296949	TCCTCCCT	ATCGTTCC	C	Gauteng	GP1	-25.9278	28.48892	6.5	4.88	0.25	9.1	23.2	29.22	56.24	86.76	13.45	16.4	30.45	93.2
3.1R	SRR4296948	TCCTCGTA	ATGCGGTT	R	Gauteng	GP2	-25.91473	28.51483	6.3	6.84	0.61	11.06	16.4	8.07	99.4	77.28	47.29	35.97	22.35	28.3
3.2R	SRR4296948	TCCTCGTG	ATGCTACG	R	Gauteng	GP2	-25.91473	28.51483	6.8	6.44	0.51	8.12	12.95	6.57	149.16	112.91	28.94	32.77	28.9	32.3
3.3R	SRR4296948	TCCTGGCA	ATGCTAGC	R	Gauteng	GP2	-25.91473	28.51483	5.9	4.56	0.71	4.76	12.8	7.42	99.88	105.28	25.6	33.86	26.25	20.3
3.4R	SRR4296948	TCCTGTAC	ATGCTTCC	R	Gauteng	GP2	-25.91473	28.51483	6.5	5.76	0.83	4.9	26.65	6.66	158.68	157.57	63.43	64.52	16.35	57.1
3.5R	SRR4296948	TCCTTCCA	ATGCTTGG	R	Gauteng	GP2	-25.91473	28.51483	6.9	4.04	0.76	4.34	26.05	7.06	136.68	186.55	50.08	86.49	25	82.3
3C1	SRR4296949	TCCTTCTT	ATGGAACG	C	Gauteng	GP2	-25.91473	28.51483	5.3	2.8	0.46	6.86	12	30.81	78.88	73.99	38.4	58	18.3	12.5
3C2	SRR4296949	TCCTTGGT	ATGGAAGC	C	Gauteng	GP2	-25.91473	28.51483	5	2.48	0.42	5.46	10.9	30.69	59.6	64.75	36.17	40.62	18.3	28.9
3C3	SRR4296949	TCGAAAGG	ATGGATCC	C	Gauteng	GP2	-25.91473	28.51483	5.4	2.16	0.48	8.68	12.05	28.29	50.44	64.4	34.49	36.43	11.9	12.8
3C4	SRR4296949	TCGAACCT	ATGGATGG	C	Gauteng	GP2	-25.91473	28.51483	6.7	2.36	0.31	6.58	36.05	19.8	135.4	152.49	63.43	74.12	10.9	16.2
3C5	SRR4296949	TCGAAGAG	ATGGCCAT	C	Gauteng	GP2	-25.91473	28.51483	6.1	4.48	0.44	17.5	28.9	16.51	162.64	176.26	31.15	51.28	17.8	18.5
6.1R	SRR4296948	TCGACGAC	CTTCAGGA	R	KwaZulu-Natal	KN1	-30.56108	29.8144	4.1	16.08	0.79	3.26	60.95	19.48	71.48	46.55	42.4	4.43	24.75	198.8
6.2R	SRR4296948	TCGAGCCG	CTTCCAAC	R	KwaZulu-Natal	KN1	-30.56108	29.8144	4	18.16	0.85	1.68	50.8	21.77	41	38.15	51.2	9.52	30.3	109.4
6.3R	SRR4296948	TCGAGCGA	CTTCCATG	R	KwaZulu-Natal	KN1	-30.56108	29.8144	4.1	19.68	0.82	1.4	75.9	12.62	47.04	63.56	62.32	6.06	22.65	165.1
6.4R	SRR4296948	TCGAGCTG	CTTCCTAG	R	KwaZulu-Natal	KN1	-30.56108	29.8144	3.9	22.88	0.98	1.26	73.9	8.38	64.32	70.7	45.08	3.62	20.25	137.5
6.5R	SRR4296948	TGGTAACC	CTTCCTTC	R	KwaZulu-Natal	KN1	-30.56108	29.8144	4.2	14.52	0.72	1.26	43.4	14.74	58.08	57.54	41.74	1.57	23.65	155.4
6C1	SRR4296949	TGGTACAA	ACGGTATA	C	KwaZulu-Natal	KN1	-30.56108	29.8144	4.1	10.6	0.79	2.1	29.55	5.42	46.96	28.56	13.91	12.45	15.45	31.5
6C2	SRR4296949	TGGTAGAT	ACGGTGGC	C	KwaZulu-Natal	KN1	-30.56108	29.8144	4.1	11.28	0.68	1.82	33.55	3.67	70.8	22.68	31.15	11.25	10.75	51.8
6C3	SRR4296949	TGGTAGTC	ACGGTGTC	C	KwaZulu-Natal	KN1	-30.56108	29.8144	4	11.16	0.63	1.26	25.75	3.79	43	18.76	22.26	8.85	27	58.6
6C4	SRR4296949	TGGTATAC	ACGGTTAT	C	KwaZulu-Natal	KN1	-30.56108	29.8144	4.1	10.4	0.7	1.68	19.4	2.59	35.6	19.81	20.03	9.65	8.7	32.9
6C5	SRR4296949	TGGTATTG	ACGGTTCG	C	KwaZulu-Natal	KN1	-30.56108	29.8144	4.2	7.32	0.56	2.52	45.35	2.36	31.24	18.9	24.48	6.66	8.55	45.5
7.1R	SRR4296948	TGGTACAA	ACGTACTG	R	KwaZulu-Natal	KN2	-30.10167	30.025	4	9.8	0.97	3.36	30.3	3.22	13.68	29.6	23.37	5.46	36.8	86.8
7.2R	SRR4296948	TGGTAGAT	ACGTCCCC	R	KwaZulu-Natal	KN2	-30.10167	30.025	4	8.68	0.66	4.9	36.25	4.6	11.68	20.93	35.06	4.45	31.3	79.8
7.3R	SRR4296948	TGGTAGTC	ACGTCTTA	R	KwaZulu-Natal	KN2	-30.10167	30.025	4	9.32	0.78	2.94	33.15	2.8	11.76	17.36	26.71	3.43	32	61.7
7.5R	SRR4296948	TGGTATAC	ACTAACAC	R	KwaZulu-Natal	KN2	-30.10167	30.025	4	9.6	0.75	1.82	59.85	2.4	20.52	26.04	46.18	15.48	30.25	63.1
7C1	SRR4296949	TGGTCAAG	ACTAATAA	C	KwaZulu-Natal	KN2	-30.10167	30.025	4.1	7.04	0.47	4.76	37	4.43	29	28.14	27.8	12.37	12.75	11.2
7C2	SRR4296949	TGGTCGCT	ACTAATAC	C	KwaZulu-Natal	KN2	-30.10167	30.025	4.1	6.32	0.48	8.26	38.05	7.52	50.72	63.91	42.29	17.88	14.7	19.7
7C3	SRR4296949	TGGTCTTT	ACTACGGA	C	KwaZulu-Natal	KN2	-30.10167	30.025	4.7	7.48	0.49	9.8	24.7	11.84	61.2	77.28	23.37	16.02	15.75	18.6
7C5	SRR4296949	TGGTGACC	ACTAGTAC	C	KwaZulu-Natal	KN2	-30.10167	30.025	4.2	16.36	0.44	2.94	32	12.37	35.84	54.76	62.32	25.89	12.25	12
8.1R	SRR4296948	TGGTATTG	ACTATGAT	R	KwaZulu-Natal	KN3	-29.37492	30.02393	4.5	14.92	1.02	6.72	15.6	24.72	32.28	64.4	23.37	18.43	28.65	48.5
8.2R	SRR4296948	TGGTCAAG	ACTATTAA	R	KwaZulu-Natal	KN3	-29.37492	30.02393	4.6	14.96	0.79	2.1	23.7	18.19	53.72	54.74	38.4	34.26	30.2	44.9
8.3R	SRR4296948	TGGTCGCT	ACTCAGAC	R	KwaZulu-Natal	KN3	-29.37492	30.02393	4.6	13.76	0.61	4.76	28.35	29.46	46.68	70.14	19.57	30.57	30.75	57.8
8.4R	SRR4296948	TGGTCTTT	ACTCGCAA	R	KwaZulu-Natal	KN3	-29.37492	30.02393	3.9	14.64	0.66	8.82	15.65	26.41	20.24	55.3	13.91	9.94	23.25	51.1
8.5R	SRR4296948	TGGTGACC	ACTCGGCT	R	KwaZulu-Natal	KN3	-29.37492	30.02393	3.9	15.84	0.61	4.9	16.25	10.78	27.12	36.05	20.58	19.52	35.3	50.9
8C1	SRR4296949	TGGTGATC	ACTCGTTG	C	KwaZulu-Natal	KN3	-29.37492	30.02393	4.2	8.56	0.58	3.22	24.2	11.72	71.16	37.88	25.6	33.85	10.9	25.4
8C2	SRR4296950	TCCGGCCG	ACTCTAAA	C	KwaZulu-Natal	KN3	-29.37492	30.02393	3.8	5.68	0.51	1.82	13.35	9.38	38.44	46.2	12.8	21.06	12	27.5
8C3	SRR4296950	TCCGGTAA	ACTCTTAC	C	KwaZulu-Natal	KN3	-29.37492	30.02393	4.1	5.48	0.46	1.12	23.2	6.11	81.84	96.74	12.38	21.74	10.2	30.7
8C4	SRR4296950	TCCGTCGG	ACTGAATC	C	KwaZulu-Natal	KN3	-29.37492	30.02393	4.3	8.72	0.58	4.34	27.55	12.4	66.8	75.95	43.4	26.74	10.65	31.8
8C5	SRR4296950	TCCGTCTT	ACTGCTCA	C	KwaZulu-Natal	KN3	-29.37492	30.02393	4.3	5.24	0.58	2.66	24.1	11.36	59.52	42.31	36.72	25.06	6.45	24.6
4.1R	SRR4296948	TCCTTCTT	ATGGCCTA	R	Mpumalanga	MP1	-26.1467	29.76858	4.2	6.92	0.78	3.68	11.75	16.88	25.12	16.45	16.69	22.38	35.65	35.7
4.2R	SRR4296948	TCCTTGGT	ATGGCGAA	R	Mpumalanga	MP1	-26.1467	29.76858	4.2	6.76	0.64	2.38	13.75	19.94	31.4	22.05	18.92	19.26	36.25	53.1
4.3R	SRR4296948	TCGAAAGG	ATGGCGTT	R	Mpumalanga	MP1	-26.1467	29.76858	4	5.72	0.74	3.08	11	19.64	15.96	12.53	13.91	17.82	33.45	44.3
4.4R	SRR4296948	TCGAACCT	ATGGTACC	R	Mpumalanga	MP1	-26.1467	29.76858	4.1	6.32	0.65	4.48	20	21.49	32.6	33.46	20.58	25.49	31.9	52.2
4.5R	SRR4296948	TCGAAGAG	ATGGTAGG	R	Mpumalanga	MP1	-26.1467	29.76858	4	6.6	0.66	2.38	9.25	19.53	18.32	15.54	24.58	37.03	40.7	49.5
4C1	SRR4296949	TCGAATCC	ATGGTTCG	C	Mpumalanga	MP1	-26.1467	29.76858	4.6	4.4	0.52	6.16	18.3	15.55	33.76	35	23.92	28.45	23.1	13.7
4C2	SRR4296949	TCGACAAC	ATGGTTGC	C	Mpumalanga	MP1	-26.1467	29.76858	4.6	5.5	0.44	3.22	13.25	12.66	28.8	27.93	17.25	33.35	19.65	15.4
4C3	SRR4296949	TCGACCGG	ATTACCGG	C	Mpumalanga	MP1	-26.1467	29.76858	4.7	6	0.46	5.88	14.5	25.84	43.48	29.68	12.8	32.78	22.8	16.2
4C4	SRR4296949	TCGACCTA	ATTACGCG	C	Mpumalanga	MP1	-26.1467	29.76858	4.2	4.6	0.43	3.78	37.4	13.09	25.24	24.71	21.22	25.46	21.45	18.8
4C5	SRR4296949	TCGACGAA	ATTACGGC	C	Mpumalanga	MP1	-26.1467	29.76858	4.2	3.8	0.41	3.08	30.4	21.49	32.52	28.84	27.26	38.28	17.35	12.9
5.1R	SRR4296948	TCGAATCC	ATTAGCCG	R	Mpumalanga	MP2	-25.94007	29.94528	6.5	17.08	0.53	3.22	23.8	3.56	88.12	22.47	18.37	49.38	39.25	42.6
5.2R	SRR4296948	TCGACAAC	ATTAGCGC	R	Mpumalanga	MP2	-25.94007	29.94528	5.8	13.92	0.5	3.22	25.5	8.47	83.6	23.45	21.71	39.15	39.1	57.4
5.3R	SRR4296948	TCGACCGG	CTGTGTGA	R	Mpumalanga	MP2	-25.94007	29.94528	6	14.64	0.55	3.92	19.5	4.61	97.28	28.07	34.49	41.22	36.8	37.2
5.4R	SRR4296948	TCGACCTA	CTGTTCAC	R	Mpumalanga	MP2	-25.94007	29.94528	6.7	11.88	0.46	2.66	39.85	4.31	135.88	49.35	17.25	33.14	32.25	42
5.5R	SRR4296948	TCGACGAA	CTGTTCTG	R	Mpumalanga	MP2	-25.94007	29.94528	6	15	0.5	6.02	28.45	8.57	138.88	47.32	28.94	32.75	31.35	43.8
5C1	SRR4296949	TCGACGAC	CTGTTGAG	C	Mpumalanga	MP2	-25.94007	29.94528	6.2	5.92	0.35	5.6	8.65	7.05	110.44	67.9	22.26	85.85	25.2	18.6
5C2	SRR4296949	TCGAGCCG	CTGTTGTC	C	Mpumalanga	MP2	-25.94007	29.94528	6.3	4.76	0.34	3.36	14.05	9.02	89.48	66.71	22.82	82.29	15.45	12.2
5C3	SRR4296949	TCGAGCGA	CTTCACCA	C	Mpumalanga	MP2	-25.94007	29.94528	6.6	8.68	0.39	2.52	17.15	5.38	139.24	43.52	19.48	77.38	12.45	16.5
5C4	SRR4296949	TCGAGCTG	CTTCACGT	C	Mpumalanga	MP2	-25.94007	29.94528	6.1	5.16	0.41	3.5	33.35	4.17	109	38.64	27.82	70.35	15.45	11.1
5C5	SRR4296949	TGGTAACC	CTTCAGCT	C	Mpumalanga	MP2	-25.94007	29.94528	5.7	4.24	0.36	5.32	19.9	5.32	69.76	35.91	13.91	49.98	16.2	10.2
2.1R	SRR4296948	TCCGTGCT	ATCGTTGG	R	Mpumalanga	MP3	-25.84072	29.24113	5.5	7.64	0.54	12.46	28.15	14.02	99.6	49	20.03	68.75	40.65	28.8
2.2R	SRR4296948	TCCGTTCC	ATGCAACC	R	Mpumalanga	MP3	-25.84072	29.24113	4.7	9	0.55	6.86	20.85	12.85	52.44	28.14	23.92	30.71	75.9	12.2
2.3R	SRR4296948	TCCGTTTT	ATGCAAGG	R	Mpumalanga	MP3	-25.84072	29.24113	4.1	9.76	0.59	4.06	12.7	18.41	57.56	29.47	15.58	49.75	83.45	23.8
2.4R	SRR4296948	TCCTAATA	ATGCATCG	R	Mpumalanga	MP3	-25.84072	29.24113	4.3	13.28	0.78	6.16	13.1	29.45	90.84	52.92	29.49	48.94	58.45	25.2
2.5R	SRR4296948	TCCTCCCT	ATGCATGC	R	Mpumalanga	MP3	-25.84072	29.24113	4.5	10.36	0.54	5.6	8.4	17.77	32.28	20.09	20.03	17.71	30.75	28
2C1	SRR4296949	TCCTCGTA	ATGCCGAT	C	Mpumalanga	MP3	-25.84072	29.24113	4.9	7.4	0.44	7.86	10.9	18.29	40.44	34.58	13.35	31.4	13.2	19.8
2C2	SRR4296949	TCCTCGTG	ATGCCGTA	C	Mpumalanga	MP3	-25.84072	29.24113	4.1	6.84	0.34	6.44	5.9	13.25	30.52	19.81	13.91	30.4	11.65	14.2
2C3	SRR4296949	TCCTGGCA	ATGCGCAT	C	Mpumalanga	MP3	-25.84072	29.24113	4.5	6.04	0.37	6.3	6.15	14.58	33.92	19.74	13.35	31.11	10.2	11.1
2C4	SRR4296949	TCCTGTAC	ATGCGCTA	C	Mpumalanga	MP3	-25.84072	29.24113	5.1	7.8	0.5	8.68	8.9	22.43	55.6	27.79	25.05	40.42	12	24.5
2C5	SRR4296949	TCCTTCCA	ATGCGGAA	C	Mpumalanga	MP3	-25.84072	29.24113	4.9	6.12	0.4	6.16	6.6	24.08	35.52	35.63	26.15	44	10.35	17.8
