# Supplementary material for: Soil nutritional status and biogeography influence rhizosphere microbial communities associated with the invasive tree Acacia dealbata
Source: Sci Rep. 2017 Jul 26;7:6472. doi: 10.1038/s41598-017-07018-w (PMC5529528; doi:10.1038/s41598-017-07018-w)
Supplement: Supplementary file 3 — Dataset S2 [file 41598_2017_7018_MOESM3_ESM.csv]

#Supplementary Table S2 OTUs identified as biomarkers of the bulk soil and the rhizosphere.
Otu	Kingdom	Taxonomy (phylum|class|order|family|genus)	Soi type	LDA	P-value	Relative abundance	Relative frequency
Otu0001	Bacteria	Proteobacteria|Alphaproteobacteria|Rhizobiales|Bradyrhizobiaceae|Bradyrhizobium	R	3.7134	0.0037	2.73	0.97
Otu0009	Bacteria	Proteobacteria|Betaproteobacteria|Burkholderiales|Burkholderiaceae|Burkholderia	R	3.5552	0.0001	0.94	1
Otu0017	Bacteria	Proteobacteria|Betaproteobacteria|Burkholderiales|Burkholderiaceae|Burkholderia	R	3.3287	0.0001	0.75	1
Otu0015	Bacteria	Proteobacteria|Alphaproteobacteria|Rhizobiales|Bradyrhizobiaceae|Bradyrhizobium	R	3.3068	0.0101	0.65	0.97
Otu0030	Bacteria	Bacteroidetes|Sphingobacteriia|Sphingobacteriales|Chitinophagaceae|unclassified	R	3.4192	0	0.57	1
Otu0031	Bacteria	Proteobacteria|Betaproteobacteria|Burkholderiales|unclassified|unclassified	R	3.0897	0.0283	0.47	1
Otu0049	Bacteria	Proteobacteria|Betaproteobacteria|unclassified|unclassified|unclassified	R	3.1471	0.0005	0.4	1
Otu0037	Bacteria	Acidobacteria|Acidobacteria_Gp1|Gp1|unclassified|unclassified	R	2.881	0.0283	0.36	1
Otu0053	Bacteria	Planctomycetes|Planctomycetia|Planctomycetales|Planctomycetaceae|Planctomyces	R	3.0939	0.0034	0.34	1
Otu0067	Bacteria	unclassified|unclassified|unclassified|unclassified|unclassified	R	3.0609	0.0061	0.33	1
Otu0065	Bacteria	Proteobacteria|Alphaproteobacteria|unclassified|unclassified|unclassified	R	2.8971	0.0035	0.28	1
Otu0110	Bacteria	Actinobacteria|Actinobacteria|Actinomycetales|Micrococcaceae|Arthrobacter	R	3.0569	0	0.27	1
Otu0080	Bacteria	Acidobacteria|Acidobacteria_Gp1|unclassified|unclassified|unclassified	R	2.7332	0.0313	0.22	1
Otu0131	Bacteria	Acidobacteria|Acidobacteria_Gp1|Gp1|unclassified|unclassified	R	2.8773	0.0004	0.21	1
Otu0183	Bacteria	Verrucomicrobia|Verrucomicrobiae|Verrucomicrobiales|Verrucomicrobiaceae|Luteolibacter	R	3.196	0	0.19	0.95
Otu0106	Bacteria	Actinobacteria|Actinobacteria|Acidimicrobiales|unclassified|unclassified	R	2.5912	0.0451	0.18	1
Otu0156	Bacteria	Proteobacteria|Gammaproteobacteria|Xanthomonadales|Xanthomonadaceae|unclassified	R	2.7645	0	0.15	1
Otu0164	Bacteria	Proteobacteria|Gammaproteobacteria|unclassified|unclassified|unclassified	R	2.8208	0.0004	0.15	1
Otu0190	Bacteria	Proteobacteria|Alphaproteobacteria|Rhizobiales|Rhizobiaceae|Rhizobium	R	2.9651	0	0.15	1
Otu0167	Bacteria	Proteobacteria|Alphaproteobacteria|Rhizobiales|Phyllobacteriaceae|Mesorhizobium	R	2.8293	0	0.15	0.97
Otu0189	Bacteria	Bacteroidetes|Sphingobacteriia|Sphingobacteriales|Sphingobacteriaceae|Mucilaginibacter	R	2.8012	0	0.14	1
Otu0147	Bacteria	Verrucomicrobia|Subdivision3|unclassified|unclassified|unclassified	R	2.4817	0.013	0.13	1
Otu0181	Bacteria	unclassified|unclassified|unclassified|unclassified|unclassified	R	2.6338	0.0212	0.13	1
Otu0185	Bacteria	Actinobacteria|Actinobacteria|Actinomycetales|Intrasporangiaceae|unclassified	R	2.726	0	0.13	0.97
Otu0214	Bacteria	unclassified|unclassified|unclassified|unclassified|unclassified	R	2.648	0.0007	0.12	0.95
Otu0153	Bacteria	candidate_division_WPS-2|unclassified|unclassified|unclassified|unclassified	R	2.7864	0.012	0.11	1
Otu0191	Bacteria	Bacteroidetes|Sphingobacteriia|Sphingobacteriales|Chitinophagaceae|unclassified	R	2.6103	0.0001	0.1	1
Otu0224	Bacteria	Proteobacteria|Alphaproteobacteria|unclassified|unclassified|unclassified	R	2.5225	0.0123	0.1	1
Otu0223	Bacteria	Gemmatimonadetes|Gemmatimonadetes|Gemmatimonadales|Gemmatimonadaceae|Gemmatimonas	R	2.4661	0.0002	0.09	1
Otu0273	Bacteria	Proteobacteria|Alphaproteobacteria|Sphingomonadales|Sphingomonadaceae|Sphingomonas	R	2.5785	0.0018	0.09	1
Otu0278	Bacteria	Bacteroidetes|Bacteroidetes_incertae_sedis|Ohtaekwangia|unclassified|unclassified	R	2.597	0.0007	0.09	0.92
Otu0264	Bacteria	Proteobacteria|Betaproteobacteria|Burkholderiales|Comamonadaceae|unclassified	R	2.282	0.0462	0.08	1
Otu0307	Bacteria	Proteobacteria|Gammaproteobacteria|Xanthomonadales|Xanthomonadaceae|Dyella	R	2.6227	0	0.08	1
Otu0315	Bacteria	Bacteroidetes|Sphingobacteriia|Sphingobacteriales|Chitinophagaceae|unclassified	R	2.6339	0.0001	0.08	0.92
Otu0296	Bacteria	Acidobacteria|Acidobacteria_Gp6|Gp6|unclassified|unclassified	R	2.3905	0.0337	0.07	1
Otu0399	Bacteria	Bacteroidetes|Sphingobacteriia|Sphingobacteriales|Sphingobacteriaceae|Mucilaginibacter	R	2.5296	0	0.07	0.97
Otu0401	Bacteria	Actinobacteria|Actinobacteria|Actinomycetales|Microbacteriaceae|Leifsonia	R	2.5638	0	0.07	0.97
Otu0408	Bacteria	Proteobacteria|Betaproteobacteria|Rhodocyclales|Rhodocyclaceae|Shinella	R	2.5162	0.0085	0.07	0.97
Otu0249	Bacteria	Acidobacteria|Acidobacteria_Gp1|unclassified|unclassified|unclassified	R	2.2837	0.026	0.07	0.95
Otu0305	Bacteria	Acidobacteria|Acidobacteria_Gp1|Gp1|unclassified|unclassified	R	2.2701	0.0028	0.07	0.95
Otu0328	Bacteria	Actinobacteria|Actinobacteria|Actinomycetales|Intrasporangiaceae|Terrabacter	R	2.3901	0.0069	0.07	0.95
Otu0391	Bacteria	Actinobacteria|Actinobacteria|Actinomycetales|Micrococcaceae|Arthrobacter	R	2.4602	0.0016	0.07	0.95
Otu0440	Bacteria	Proteobacteria|Gammaproteobacteria|Xanthomonadales|Xanthomonadaceae|Arenimonas	R	2.3944	0.0026	0.06	1
Otu0470	Bacteria	Proteobacteria|Gammaproteobacteria|unclassified|unclassified|unclassified	R	2.4424	0	0.06	1
Otu0317	Bacteria	Proteobacteria|Betaproteobacteria|Burkholderiales|Comamonadaceae|unclassified	R	2.2132	0.0333	0.06	0.97
Otu0403	Bacteria	Proteobacteria|Alphaproteobacteria|Sphingomonadales|Sphingomonadaceae|Novosphingobium	R	2.2844	0.0143	0.06	0.97
Otu0330	Bacteria	Acidobacteria|Acidobacteria_Gp1|unclassified|unclassified|unclassified	R	2.2515	0.0181	0.06	0.95
Otu0501	Bacteria	Actinobacteria|Actinobacteria|Actinomycetales|Actinospicaceae|Actinospica	R	2.6315	0	0.06	0.9
Otu0382	Bacteria	Actinobacteria|Actinobacteria|Solirubrobacterales|unclassified|unclassified	R	2.5171	0.0007	0.06	0.87
Otu0495	Bacteria	unclassified|unclassified|unclassified|unclassified|unclassified	R	2.3721	0.0294	0.06	0.87
Otu0472	Bacteria	unclassified|unclassified|unclassified|unclassified|unclassified	R	2.6279	0.0075	0.06	0.85
Otu0410	Bacteria	Proteobacteria|Alphaproteobacteria|Rhizobiales|unclassified|unclassified	R	2.3989	0.0477	0.06	0.79
Otu0397	Bacteria	Proteobacteria|Alphaproteobacteria|Caulobacterales|Caulobacteraceae|Phenylobacterium	R	2.1532	0.0015	0.05	1
Otu0458	Bacteria	Verrucomicrobia|Spartobacteria|unclassified|unclassified|unclassified	R	2.3507	0	0.05	1
Otu0582	Bacteria	Bacteroidetes|Sphingobacteriia|Sphingobacteriales|Sphingobacteriaceae|Mucilaginibacter	R	2.4716	0	0.05	1
Otu0326	Bacteria	Proteobacteria|Alphaproteobacteria|Alphaproteobacteria_incertae_sedis|Rhizomicrobium|unclassified	R	2.0051	0.013	0.05	0.97
Otu0354	Bacteria	candidate_division_WPS-1|unclassified|unclassified|unclassified|unclassified	R	2.3751	0.0001	0.05	0.97
Otu0377	Bacteria	candidate_division_WPS-2|unclassified|unclassified|unclassified|unclassified	R	2.1818	0.0324	0.05	0.97
Otu0663	Bacteria	Bacteroidetes|Sphingobacteriia|Sphingobacteriales|Sphingobacteriaceae|Mucilaginibacter	R	2.3448	0.0001	0.05	0.97
Otu0639	Bacteria	Proteobacteria|Alphaproteobacteria|Rhodospirillales|Acetobacteraceae|unclassified	R	2.5324	0	0.05	0.92
Otu0447	Bacteria	Acidobacteria|Acidobacteria_Gp1|unclassified|unclassified|unclassified	R	2.0582	0.0176	0.05	0.9
Otu0565	Bacteria	Bacteroidetes|Sphingobacteriia|Sphingobacteriales|Chitinophagaceae|unclassified	R	2.3081	0.0175	0.05	0.87
Otu0673	Bacteria	Actinobacteria|Actinobacteria|Actinomycetales|Pseudonocardiaceae|Amycolatopsis	R	2.5566	0	0.05	0.77
Otu0672	Bacteria	Chloroflexi|Ktedonobacteria|Ktedonobacterales|unclassified|unclassified	R	2.2788	0.0088	0.05	0.72
Otu0443	Bacteria	Acidobacteria|Acidobacteria_Gp6|Gp6|unclassified|unclassified	R	2.2153	0.0148	0.05	0.67
Otu0490	Bacteria	Actinobacteria|Actinobacteria|Actinomycetales|Micromonosporaceae|unclassified	R	2.3556	0.0084	0.05	0.56
Otu0486	Bacteria	Acidobacteria|Acidobacteria_Gp1|unclassified|unclassified|unclassified	R	2.0857	0.009	0.04	1
Otu0547	Bacteria	Proteobacteria|Alphaproteobacteria|Sphingomonadales|Sphingomonadaceae|Novosphingobium	R	2.2356	0.0029	0.04	1
Otu0555	Bacteria	Proteobacteria|Alphaproteobacteria|unclassified|unclassified|unclassified	R	2.0831	0.0011	0.04	0.97
Otu0621	Bacteria	Proteobacteria|Alphaproteobacteria|Rhodospirillales|unclassified|unclassified	R	2.2354	0.0001	0.04	0.97
Otu0475	Bacteria	Gemmatimonadetes|Gemmatimonadetes|Gemmatimonadales|Gemmatimonadaceae|Gemmatimonas	R	2.177	0.0371	0.04	0.95
Otu0502	Bacteria	candidate_division_WPS-2|unclassified|unclassified|unclassified|unclassified	R	2.053	0.0312	0.04	0.95
Otu0580	Bacteria	Acidobacteria|Acidobacteria_Gp1|unclassified|unclassified|unclassified	R	2.2555	0.0016	0.04	0.95
Otu0721	Bacteria	Proteobacteria|Betaproteobacteria|Burkholderiales|Burkholderiaceae|Cupriavidus	R	2.2007	0.0003	0.04	0.95
Otu0548	Bacteria	Proteobacteria|Alphaproteobacteria|Sphingomonadales|Sphingomonadaceae|Sphingomonas	R	2.1975	0.0414	0.04	0.92
Otu0765	Bacteria	Verrucomicrobia|Subdivision3|unclassified|unclassified|unclassified	R	2.2831	0.0001	0.04	0.92
Otu0340	Bacteria	Acidobacteria|Acidobacteria_Gp1|Gp1|unclassified|unclassified	R	2.3116	0.0084	0.04	0.87
Otu0907	Bacteria	unclassified|unclassified|unclassified|unclassified|unclassified	R	2.3297	0	0.04	0.87
Otu0460	Bacteria	Acidobacteria|Acidobacteria_Gp1|Gp1|unclassified|unclassified	R	2.2186	0.014	0.04	0.85
Otu0507	Bacteria	Acidobacteria|Acidobacteria_Gp2|Gp2|unclassified|unclassified	R	2.1716	0.0107	0.04	0.85
Otu0511	Bacteria	Acidobacteria|Acidobacteria_Gp1|unclassified|unclassified|unclassified	R	2.2952	0.0098	0.04	0.85
Otu0747	Bacteria	Acidobacteria|Acidobacteria_Gp1|Granulicella|unclassified|unclassified	R	2.2706	0	0.04	0.82
Otu0653	Bacteria	unclassified|unclassified|unclassified|unclassified|unclassified	R	2.3501	0.0084	0.04	0.79
Otu0704	Bacteria	Actinobacteria|Actinobacteria|Actinomycetales|Nocardioidaceae|Nocardioides	R	2.166	0.0362	0.04	0.72
Otu0798	Bacteria	Acidobacteria|Acidobacteria_Gp2|Gp2|unclassified|unclassified	R	2.2569	0.0215	0.04	0.67
Otu0549	Bacteria	candidate_division_WPS-2|unclassified|unclassified|unclassified|unclassified	R	2.1512	0.0024	0.03	0.97
Otu0561	Bacteria	Planctomycetes|Planctomycetia|Planctomycetales|Planctomycetaceae|Schlesneria	R	2.1057	0	0.03	0.97
Otu0745	Bacteria	Bacteroidetes|Sphingobacteriia|Sphingobacteriales|Sphingobacteriaceae|Mucilaginibacter	R	2.2273	0	0.03	0.97
Otu0853	Bacteria	Actinobacteria|Actinobacteria|Acidimicrobiales|unclassified|unclassified	R	2.1085	0.0001	0.03	0.97
Otu0739	Bacteria	Proteobacteria|Gammaproteobacteria|Xanthomonadales|Sinobacteraceae|Steroidobacter	R	2.2014	0	0.03	0.95
Otu0740	Bacteria	Proteobacteria|Betaproteobacteria|Burkholderiales|unclassified|unclassified	R	2.1268	0.028	0.03	0.95
Otu0776	Bacteria	Acidobacteria|Acidobacteria_Gp1|Gp1|unclassified|unclassified	R	2.1281	0.0006	0.03	0.95
Otu0937	Bacteria	Actinobacteria|Actinobacteria|Actinomycetales|Intrasporangiaceae|Phycicoccus	R	2.1951	0	0.03	0.92
Otu0948	Bacteria	Acidobacteria|Acidobacteria_Gp1|unclassified|unclassified|unclassified	R	2.0294	0	0.03	0.92
Otu0881	Bacteria	Bacteroidetes|Sphingobacteriia|Sphingobacteriales|Chitinophagaceae|unclassified	R	2.0442	0.002	0.03	0.87
Otu0656	Bacteria	Proteobacteria|Gammaproteobacteria|unclassified|unclassified|unclassified	R	2.293	0	0.03	0.85
Otu0903	Bacteria	unclassified|unclassified|unclassified|unclassified|unclassified	R	2.1674	0.0231	0.03	0.82
Otu1007	Bacteria	Proteobacteria|Alphaproteobacteria|Rhizobiales|Bradyrhizobiaceae|Bradyrhizobium	R	2.164	0	0.03	0.82
Otu0768	Bacteria	Bacteroidetes|Sphingobacteriia|Sphingobacteriales|Chitinophagaceae|unclassified	R	2.1903	0.0488	0.03	0.79
Otu0969	Bacteria	Proteobacteria|Alphaproteobacteria|Rhizobiales|unclassified|unclassified	R	2.2903	0.0001	0.03	0.79
Otu0995	Bacteria	Gemmatimonadetes|Gemmatimonadetes|Gemmatimonadales|Gemmatimonadaceae|Gemmatimonas	R	2.0759	0.0006	0.03	0.79
Otu0749	Bacteria	Proteobacteria|Alphaproteobacteria|Rhizobiales|Rhizobiaceae|Rhizobium	R	2.2103	0.0255	0.03	0.77
Otu1151	Bacteria	Bacteroidetes|Sphingobacteriia|Sphingobacteriales|Chitinophagaceae|unclassified	R	2.2136	0	0.03	0.77
Otu0884	Bacteria	Proteobacteria|Alphaproteobacteria|Rhizobiales|unclassified|unclassified	R	2.2522	0.0002	0.03	0.74
Otu0917	Bacteria	candidate_division_WPS-1|unclassified|unclassified|unclassified|unclassified	R	2.3119	0	0.03	0.74
Otu1068	Bacteria	unclassified|unclassified|unclassified|unclassified|unclassified	R	2.2859	0	0.03	0.74
Otu0775	Bacteria	Acidobacteria|Acidobacteria_Gp1|Gp1|unclassified|unclassified	R	2.1391	0.035	0.03	0.72
Otu0901	Bacteria	Actinobacteria|Actinobacteria|Actinomycetales|unclassified|unclassified	R	2.1679	0.0146	0.03	0.72
Otu0809	Bacteria	Chloroflexi|Ktedonobacteria|Ktedonobacterales|Ktedonobacteraceae|Ktedonobacter	R	2.1312	0	0.03	0.69
Otu1036	Bacteria	Actinobacteria|Actinobacteria|Actinomycetales|Nocardioidaceae|Nocardioides	R	2.1538	0.0018	0.03	0.69
Otu1033	Bacteria	Acidobacteria|Acidobacteria_Gp6|Gp6|unclassified|unclassified	R	2.2822	0.0005	0.03	0.67
Otu0992	Bacteria	Proteobacteria|Gammaproteobacteria|Enterobacteriales|Enterobacteriaceae|unclassified	R	2.0417	0.0033	0.02	0.92
Otu0999	Bacteria	Proteobacteria|Gammaproteobacteria|unclassified|unclassified|unclassified	R	2.1086	0.0001	0.02	0.9
Otu0945	Bacteria	Planctomycetes|Planctomycetia|Planctomycetales|Planctomycetaceae|Schlesneria	R	2.0089	0.0001	0.02	0.87
Otu0981	Bacteria	Planctomycetes|Planctomycetia|Planctomycetales|Planctomycetaceae|unclassified	R	2.0629	0.0333	0.02	0.87
Otu1233	Bacteria	unclassified|unclassified|unclassified|unclassified|unclassified	R	2.1024	0	0.02	0.87
Otu1093	Bacteria	Acidobacteria|Acidobacteria_Gp6|Gp6|unclassified|unclassified	R	2.0779	0.0004	0.02	0.85
Otu1360	Bacteria	Actinobacteria|Actinobacteria|Actinomycetales|Streptomycetaceae|Streptacidiphilus	R	2.0397	0	0.02	0.85
Otu0603	Bacteria	Chloroflexi|Ktedonobacteria|Ktedonobacterales|Ktedonobacteraceae|Ktedonobacter	R	2.0146	0.0197	0.02	0.79
Otu1128	Bacteria	Proteobacteria|Betaproteobacteria|Rhodocyclales|Rhodocyclaceae|unclassified	R	2.0412	0.0101	0.02	0.79
Otu1154	Bacteria	Proteobacteria|Alphaproteobacteria|Rhizobiales|unclassified|unclassified	R	2.1871	0.0003	0.02	0.79
Otu1211	Bacteria	Planctomycetes|Planctomycetia|Planctomycetales|Planctomycetaceae|Planctomyces	R	2.1667	0.0001	0.02	0.77
Otu0963	Bacteria	candidate_division_WPS-2|unclassified|unclassified|unclassified|unclassified	R	2.0521	0.0432	0.02	0.74
Otu1010	Bacteria	Acidobacteria|Acidobacteria_Gp4|Gp4|unclassified|unclassified	R	2.0656	0.0027	0.02	0.74
Otu0946	Bacteria	Actinobacteria|Actinobacteria|Actinomycetales|unclassified|unclassified	R	2.0703	0.0026	0.02	0.69
Otu1160	Bacteria	Acidobacteria|Acidobacteria_Gp6|Gp6|unclassified|unclassified	R	2.1026	0.0037	0.02	0.69
Otu1179	Bacteria	Actinobacteria|Actinobacteria|Solirubrobacterales|Conexibacteraceae|Conexibacter	R	2.1913	0	0.02	0.69
Otu1255	Bacteria	Acidobacteria|Acidobacteria_Gp2|Gp2|unclassified|unclassified	R	2.0307	0	0.02	0.69
Otu1284	Bacteria	Chloroflexi|Ktedonobacteria|Ktedonobacterales|unclassified|unclassified	R	2.0534	0.0028	0.02	0.69
Otu1328	Bacteria	Firmicutes|Bacilli|Bacillales|Alicyclobacillaceae|Tumebacillus	R	2.1627	0	0.02	0.69
Otu1455	Bacteria	Proteobacteria|Alphaproteobacteria|Rhizobiales|unclassified|unclassified	R	2.0274	0	0.02	0.69
Otu1519	Bacteria	Bacteroidetes|unclassified|unclassified|unclassified|unclassified	R	2.0185	0.0002	0.02	0.69
Otu1133	Bacteria	Actinobacteria|Actinobacteria|Solirubrobacterales|unclassified|unclassified	R	2.0757	0.0014	0.02	0.67
Otu1184	Bacteria	Bacteroidetes|Cytophagia|Cytophagales|Cytophagaceae|Adhaeribacter	R	2.0879	0.0257	0.02	0.67
Otu1786	Bacteria	Actinobacteria|Actinobacteria|Actinomycetales|unclassified|unclassified	R	2.0874	0	0.02	0.67
Otu1318	Bacteria	candidate_division_WPS-2|unclassified|unclassified|unclassified|unclassified	R	2.0622	0.0027	0.02	0.59
Otu1407	Bacteria	Actinobacteria|Actinobacteria|Actinomycetales|Nocardioidaceae|Nocardioides	R	2.2153	0.0001	0.02	0.56
Otu1643	Bacteria	Actinobacteria|Actinobacteria|Actinomycetales|Pseudonocardiaceae|Pseudonocardia	R	2.0548	0	0.02	0.56
Otu1708	Bacteria	Actinobacteria|Actinobacteria|Actinomycetales|Promicromonosporaceae|Promicromonospora	R	2.0044	0	0.02	0.56
Otu1427	Bacteria	unclassified|unclassified|unclassified|unclassified|unclassified	R	2.2225	0.0063	0.02	0.54
Otu1440	Bacteria	Proteobacteria|Alphaproteobacteria|Rhizobiales|Methylobacteriaceae|unclassified	R	2.2176	0	0.02	0.54
Otu0006	Bacteria	Proteobacteria|Betaproteobacteria|Burkholderiales|Oxalobacteraceae|Massilia	C	3.7896	0.0006	1.19	1
Otu0018	Bacteria	Actinobacteria|Actinobacteria|Solirubrobacterales|unclassified|unclassified	C	3.3586	0.0121	0.65	0.97
Otu0022	Bacteria	Acidobacteria|Acidobacteria_Gp7|Gp7|unclassified|unclassified	C	3.0547	0.0191	0.49	1
Otu0046	Bacteria	Acidobacteria|Acidobacteria_Gp4|Gp4|unclassified|unclassified	C	3.3866	0.0001	0.47	1
Otu0024	Bacteria	Actinobacteria|Actinobacteria|Gaiellales|Gaiellaceae|Gaiella	C	3.2235	0.0038	0.46	1
Otu0038	Bacteria	Proteobacteria|Alphaproteobacteria|Rhizobiales|unclassified|unclassified	C	3.1183	0.0123	0.4	1
Otu0034	Bacteria	Actinobacteria|Actinobacteria|Gaiellales|Gaiellaceae|Gaiella	C	3.2204	0	0.35	1
Otu0054	Bacteria	Acidobacteria|Acidobacteria_Gp10|Gp10|unclassified|unclassified	C	2.9557	0.0269	0.33	1
Otu0057	Bacteria	Bacteroidetes|Sphingobacteriia|Sphingobacteriales|Chitinophagaceae|Segetibacter	C	3.0781	0.0069	0.32	1
Otu0043	Bacteria	unclassified|unclassified|unclassified|unclassified|unclassified	C	2.7786	0.0381	0.3	1
Otu0097	Bacteria	Firmicutes|unclassified|unclassified|unclassified|unclassified	C	3.2099	0.0024	0.29	0.97
Otu0064	Bacteria	Bacteroidetes|Sphingobacteriia|Sphingobacteriales|Chitinophagaceae|Segetibacter	C	3.0019	0.0054	0.28	1
Otu0081	Bacteria	Actinobacteria|unclassified|unclassified|unclassified|unclassified	C	3.1477	0	0.28	1
Otu0070	Bacteria	Acidobacteria|Acidobacteria_Gp4|Gp4|unclassified|unclassified	C	2.9265	0.0313	0.27	1
Otu0071	Bacteria	Actinobacteria|unclassified|unclassified|unclassified|unclassified	C	3.0227	0.0007	0.27	1
Otu0079	Bacteria	Actinobacteria|Actinobacteria|unclassified|unclassified|unclassified	C	3.025	0.0029	0.26	0.97
Otu0108	Bacteria	Acidobacteria|Acidobacteria_Gp4|Gp4|unclassified|unclassified	C	3.1527	0	0.25	0.97
Otu0073	Bacteria	Actinobacteria|unclassified|unclassified|unclassified|unclassified	C	2.982	0.0001	0.23	1
Otu0077	Bacteria	Actinobacteria|Actinobacteria|Gaiellales|Gaiellaceae|Gaiella	C	2.8557	0.0085	0.22	1
Otu0088	Bacteria	Acidobacteria|Acidobacteria_Gp6|Gp6|unclassified|unclassified	C	2.6936	0.0362	0.19	1
Otu0096	Bacteria	Verrucomicrobia|Spartobacteria|unclassified|unclassified|unclassified	C	2.915	0.0017	0.19	1
Otu0112	Bacteria	Proteobacteria|Alphaproteobacteria|Rhodospirillales|unclassified|unclassified	C	2.6782	0.0262	0.17	1
Otu0121	Bacteria	Proteobacteria|Gammaproteobacteria|unclassified|unclassified|unclassified	C	2.7391	0.0022	0.17	1
Otu0135	Bacteria	Proteobacteria|Alphaproteobacteria|Rhodospirillales|unclassified|unclassified	C	2.915	0	0.17	1
Otu0150	Bacteria	Actinobacteria|unclassified|unclassified|unclassified|unclassified	C	2.8281	0	0.14	1
Otu0138	Bacteria	Actinobacteria|Actinobacteria|Actinomycetales|unclassified|unclassified	C	2.7779	0	0.14	0.97
Otu0154	Bacteria	unclassified|unclassified|unclassified|unclassified|unclassified	C	2.6071	0.0045	0.13	1
Otu0163	Bacteria	Proteobacteria|Alphaproteobacteria|Rhizobiales|Methylobacteriaceae|Methylobacterium	C	2.7003	0.0202	0.13	1
Otu0158	Bacteria	Firmicutes|Bacilli|Bacillales|Bacillaceae_1|unclassified	C	2.7799	0.0006	0.13	0.97
Otu0195	Bacteria	Proteobacteria|Deltaproteobacteria|Myxococcales|unclassified|unclassified	C	2.6228	0.0007	0.12	1
Otu0200	Bacteria	Actinobacteria|Actinobacteria|Solirubrobacterales|Solirubrobacteraceae|Solirubrobacter	C	2.632	0.0001	0.11	1
Otu0136	Bacteria	Proteobacteria|Alphaproteobacteria|Rhizobiales|unclassified|unclassified	C	2.6438	0.0017	0.11	0.97
Otu0207	Bacteria	Bacteroidetes|Sphingobacteriia|Sphingobacteriales|Chitinophagaceae|unclassified	C	2.7102	0.0088	0.11	0.97
Otu0169	Bacteria	Actinobacteria|unclassified|unclassified|unclassified|unclassified	C	2.5371	0.0012	0.1	1
Otu0202	Bacteria	Proteobacteria|Deltaproteobacteria|Myxococcales|unclassified|unclassified	C	2.5709	0.0001	0.1	1
Otu0173	Bacteria	Bacteroidetes|Sphingobacteriia|Sphingobacteriales|Chitinophagaceae|unclassified	C	2.578	0.0015	0.1	0.95
Otu0279	Bacteria	Planctomycetes|Planctomycetia|Planctomycetales|Planctomycetaceae|unclassified	C	2.711	0.0429	0.1	0.95
Otu0344	Bacteria	Acidobacteria|Acidobacteria_Gp4|Gp4|unclassified|unclassified	C	2.8265	0	0.1	0.92
Otu0192	Bacteria	Actinobacteria|Actinobacteria|Actinomycetales|Pseudonocardiaceae|Pseudonocardia	C	2.436	0.0235	0.1	0.9
Otu0162	Bacteria	Proteobacteria|Alphaproteobacteria|Rhizobiales|unclassified|unclassified	C	2.5554	0.04	0.09	1
Otu0187	Bacteria	Planctomycetes|Planctomycetia|Planctomycetales|Planctomycetaceae|Zavarzinella	C	2.4642	0.0172	0.09	1
Otu0213	Bacteria	Firmicutes|Bacilli|Bacillales|Bacillaceae_1|Bacillus	C	2.5548	0	0.09	0.97
Otu0263	Bacteria	Actinobacteria|Actinobacteria|Actinomycetales|Pseudonocardiaceae|Pseudonocardia	C	2.596	0.0275	0.09	0.9
Otu0255	Bacteria	unclassified|unclassified|unclassified|unclassified|unclassified	C	2.4458	0.0227	0.08	0.97
Otu0275	Bacteria	Proteobacteria|Betaproteobacteria|unclassified|unclassified|unclassified	C	2.4216	0.0051	0.08	0.97
Otu0304	Bacteria	unclassified|unclassified|unclassified|unclassified|unclassified	C	2.5817	0.0021	0.08	0.97
Otu0280	Bacteria	Proteobacteria|Alphaproteobacteria|Rhodospirillales|unclassified|unclassified	C	2.4672	0.0167	0.08	0.95
Otu0235	Bacteria	Chloroflexi|Thermomicrobia|Sphaerobacterales|Sphaerobacteraceae|Sphaerobacter	C	2.3989	0.0408	0.08	0.92
Otu0283	Bacteria	Acidobacteria|Acidobacteria_Gp3|Gp3|unclassified|unclassified	C	2.6688	0	0.08	0.9
Otu0375	Bacteria	Acidobacteria|Acidobacteria_Gp4|Gp4|unclassified|unclassified	C	2.7156	0	0.08	0.9
Otu0303	Bacteria	Proteobacteria|Alphaproteobacteria|Rhizobiales|Beijerinckiaceae|unclassified	C	2.6618	0.0001	0.08	0.85
Otu0338	Bacteria	Actinobacteria|Actinobacteria|Actinomycetales|Mycobacteriaceae|Mycobacterium	C	2.5889	0.025	0.08	0.74
Otu0233	Bacteria	Bacteroidetes|Sphingobacteriia|Sphingobacteriales|Chitinophagaceae|unclassified	C	2.257	0.0154	0.07	1
Otu0268	Bacteria	Proteobacteria|Betaproteobacteria|unclassified|unclassified|unclassified	C	2.3868	0.044	0.07	1
Otu0342	Bacteria	Acidobacteria|Acidobacteria_Gp10|Gp10|unclassified|unclassified	C	2.5362	0.0028	0.07	1
Otu0306	Bacteria	Actinobacteria|Actinobacteria|Rubrobacterales|Rubrobacteraceae|Rubrobacter	C	2.3814	0.0004	0.07	0.97
Otu0367	Bacteria	Proteobacteria|Alphaproteobacteria|Rhizobiales|unclassified|unclassified	C	2.4663	0	0.07	0.97
Otu0396	Bacteria	Planctomycetes|Planctomycetia|Planctomycetales|Planctomycetaceae|unclassified	C	2.6009	0.0027	0.07	0.87
Otu0295	Bacteria	Proteobacteria|Deltaproteobacteria|Myxococcales|Cystobacteraceae|unclassified	C	2.1383	0.0462	0.06	1
Otu0363	Bacteria	Acidobacteria|Acidobacteria_Gp3|Gp3|unclassified|unclassified	C	2.2983	0.0019	0.06	1
Otu0365	Bacteria	Proteobacteria|Betaproteobacteria|unclassified|unclassified|unclassified	C	2.4532	0.0001	0.06	1
Otu0371	Bacteria	Proteobacteria|Alphaproteobacteria|Rhodospirillales|Acetobacteraceae|unclassified	C	2.3534	0.0008	0.06	1
Otu0301	Bacteria	Acidobacteria|Acidobacteria_Gp3|Gp3|unclassified|unclassified	C	2.2498	0.0105	0.06	0.97
Otu0346	Bacteria	Chloroflexi|Ktedonobacteria|Ktedonobacterales|unclassified|unclassified	C	2.3408	0.0181	0.06	0.82
Otu0368	Bacteria	Proteobacteria|Betaproteobacteria|unclassified|unclassified|unclassified	C	2.062	0.0354	0.05	1
Otu0388	Bacteria	Actinobacteria|Actinobacteria|Acidimicrobiales|unclassified|unclassified	C	2.1573	0.0196	0.05	1
Otu0419	Bacteria	Acidobacteria|Acidobacteria_Gp3|Gp3|unclassified|unclassified	C	2.244	0.0002	0.05	1
Otu0471	Bacteria	Firmicutes|Bacilli|Bacillales|Bacillaceae_1|Bacillus	C	2.4188	0	0.05	1
Otu0300	Bacteria	candidate_division_WPS-2|unclassified|unclassified|unclassified|unclassified	C	2.2113	0.016	0.05	0.97
Otu0509	Bacteria	Proteobacteria|Alphaproteobacteria|Rhodospirillales|Rhodospirillaceae|Skermanella	C	2.4012	0.0073	0.05	0.95
Otu0508	Bacteria	Planctomycetes|Planctomycetia|Planctomycetales|Planctomycetaceae|unclassified	C	2.4606	0.0096	0.05	0.92
Otu0551	Bacteria	Actinobacteria|Actinobacteria|Rubrobacterales|Rubrobacteraceae|Rubrobacter	C	2.4933	0	0.05	0.92
Otu0372	Bacteria	Acidobacteria|Acidobacteria_Gp4|Gp4|unclassified|unclassified	C	2.1944	0.0232	0.05	0.9
Otu0355	Bacteria	Acidobacteria|Acidobacteria_Gp6|Gp6|unclassified|unclassified	C	2.3281	0.0067	0.05	0.72
Otu0448	Bacteria	Acidobacteria|Acidobacteria_Gp4|Gp4|unclassified|unclassified	C	2.1669	0.0004	0.04	1
Otu0385	Bacteria	Actinobacteria|Actinobacteria|Gaiellales|Gaiellaceae|Gaiella	C	2.1868	0.0154	0.04	0.97
Otu0438	Bacteria	Actinobacteria|Actinobacteria|Gaiellales|Gaiellaceae|Gaiella	C	2.1177	0.0194	0.04	0.97
Otu0510	Bacteria	Planctomycetes|Planctomycetia|Planctomycetales|Planctomycetaceae|unclassified	C	2.2538	0	0.04	0.97
Otu0544	Bacteria	Proteobacteria|Alphaproteobacteria|Rhodospirillales|Rhodospirillaceae|Skermanella	C	2.3308	0.012	0.04	0.97
Otu0417	Bacteria	Actinobacteria|Actinobacteria|Actinomycetales|Mycobacteriaceae|Mycobacterium	C	2.0018	0.0372	0.04	0.95
Otu0496	Bacteria	Bacteroidetes|Sphingobacteriia|Sphingobacteriales|Chitinophagaceae|Segetibacter	C	2.1964	0.0201	0.04	0.92
Otu0500	Bacteria	Acidobacteria|Acidobacteria_Gp6|Gp6|unclassified|unclassified	C	2.3144	0.0006	0.04	0.9
Otu0630	Bacteria	Planctomycetes|Planctomycetia|Planctomycetales|Planctomycetaceae|unclassified	C	2.1956	0.0482	0.04	0.87
Otu0498	Bacteria	Actinobacteria|Actinobacteria|Actinomycetales|Geodermatophilaceae|unclassified	C	2.3383	0.0194	0.04	0.82
Otu0666	Bacteria	Proteobacteria|Betaproteobacteria|Burkholderiales|Oxalobacteraceae|unclassified	C	2.0376	0.0087	0.03	0.97
Otu0719	Bacteria	Proteobacteria|Alphaproteobacteria|Rhodospirillales|Acetobacteraceae|Rhodopila	C	2.0955	0.0029	0.03	0.97
Otu0670	Bacteria	Actinobacteria|Actinobacteria|Actinomycetales|Mycobacteriaceae|Mycobacterium	C	2.0894	0.0013	0.03	0.95
Otu0725	Bacteria	Acidobacteria|Acidobacteria_Gp3|Gp3|unclassified|unclassified	C	2.0378	0.0494	0.03	0.95
Otu0944	Bacteria	Acidobacteria|Acidobacteria_Gp3|Gp3|unclassified|unclassified	C	2.2042	0	0.03	0.95
Otu0700	Bacteria	Proteobacteria|Alphaproteobacteria|Rhodospirillales|unclassified|unclassified	C	2.1771	0.0004	0.03	0.92
Otu0703	Bacteria	unclassified|unclassified|unclassified|unclassified|unclassified	C	2.1391	0.0001	0.03	0.92
Otu0752	Bacteria	Proteobacteria|Alphaproteobacteria|Rhodospirillales|unclassified|unclassified	C	2.2568	0	0.03	0.92
Otu0637	Bacteria	Actinobacteria|Actinobacteria|Gaiellales|Gaiellaceae|Gaiella	C	2.1542	0	0.03	0.9
Otu0777	Bacteria	Actinobacteria|Actinobacteria|Actinomycetales|Kineosporiaceae|Angustibacter	C	2.226	0.0001	0.03	0.9
Otu0818	Bacteria	Actinobacteria|Actinobacteria|Solirubrobacterales|Solirubrobacteraceae|Solirubrobacter	C	2.1702	0	0.03	0.9
Otu0709	Bacteria	Planctomycetes|Planctomycetia|Planctomycetales|Planctomycetaceae|unclassified	C	2.0655	0.0018	0.03	0.87
Otu0774	Bacteria	unclassified|unclassified|unclassified|unclassified|unclassified	C	2.147	0.0186	0.03	0.87
Otu0832	Bacteria	Acidobacteria|Acidobacteria_Gp3|Gp3|unclassified|unclassified	C	2.0857	0.0008	0.03	0.87
Otu0685	Bacteria	Actinobacteria|Actinobacteria|Solirubrobacterales|unclassified|unclassified	C	2.1192	0.0059	0.03	0.85
Otu0686	Bacteria	unclassified|unclassified|unclassified|unclassified|unclassified	C	2.118	0.01	0.03	0.85
Otu0952	Bacteria	Actinobacteria|Actinobacteria|Gaiellales|Gaiellaceae|Gaiella	C	2.0494	0.0015	0.03	0.79
Otu0556	Bacteria	Actinobacteria|Actinobacteria|Actinomycetales|Micromonosporaceae|unclassified	C	2.0042	0.0326	0.03	0.77
Otu0819	Bacteria	Actinobacteria|Actinobacteria|Solirubrobacterales|unclassified|unclassified	C	2.1962	0.0043	0.03	0.77
Otu0831	Bacteria	unclassified|unclassified|unclassified|unclassified|unclassified	C	2.03	0.0055	0.03	0.72
Otu0936	Bacteria	Acidobacteria|Acidobacteria_Gp10|Gp10|unclassified|unclassified	C	2.0593	0	0.02	0.97
Otu0829	Bacteria	Proteobacteria|Alphaproteobacteria|Rhodospirillales|Acetobacteraceae|unclassified	C	2.1357	0	0.02	0.95
Otu0978	Bacteria	Acidobacteria|Acidobacteria_Gp3|unclassified|unclassified|unclassified	C	2.0283	0.0009	0.02	0.9
Otu1147	Bacteria	Firmicutes|Bacilli|Bacillales|Planococcaceae|Lysinibacillus	C	2.0641	0.002	0.02	0.9
Otu0792	Bacteria	Planctomycetes|Planctomycetia|Planctomycetales|Planctomycetaceae|unclassified	C	2.0218	0.0244	0.02	0.87
Otu0972	Bacteria	Planctomycetes|Planctomycetia|Planctomycetales|Planctomycetaceae|Gemmata	C	2.089	0.0008	0.02	0.87
Otu1197	Bacteria	Proteobacteria|Betaproteobacteria|unclassified|unclassified|unclassified	C	2.027	0.0004	0.02	0.87
Otu0966	Bacteria	Proteobacteria|Alphaproteobacteria|Rhodospirillales|Acetobacteraceae|unclassified	C	2.0465	0.0048	0.02	0.85
Otu1040	Bacteria	Acidobacteria|Acidobacteria_Gp4|Gp4|unclassified|unclassified	C	2.2164	0	0.02	0.85
Otu1048	Bacteria	unclassified|unclassified|unclassified|unclassified|unclassified	C	2.1287	0	0.02	0.85
Otu1122	Bacteria	Proteobacteria|Alphaproteobacteria|Rhizobiales|unclassified|unclassified	C	2.0086	0.0002	0.02	0.85
Otu0873	Bacteria	Actinobacteria|Actinobacteria|Gaiellales|Gaiellaceae|Gaiella	C	2.0349	0.0107	0.02	0.82
Otu0878	Bacteria	Actinobacteria|Actinobacteria|unclassified|unclassified|unclassified	C	2.0338	0.0007	0.02	0.82
Otu1126	Bacteria	Planctomycetes|Planctomycetia|Planctomycetales|Planctomycetaceae|unclassified	C	2.0918	0.0146	0.02	0.82
Otu0642	Bacteria	Planctomycetes|Planctomycetia|Planctomycetales|Planctomycetaceae|unclassified	C	2.1127	0.0101	0.02	0.38
Otu0983	Bacteria	unclassified|unclassified|unclassified|unclassified|unclassified	C	2.1934	0.026	0.02	0.38
Otu1776	Bacteria	Proteobacteria|Alphaproteobacteria|unclassified|unclassified|unclassified	C	2.0286	0	0.01	0.87
Otu1768	Bacteria	Proteobacteria|Alphaproteobacteria|Rhodospirillales|Acetobacteraceae|Roseomonas	C	2.0014	0	0.01	0.79
Otu0456	Fungi	Ascomycota|Pezizomycetes|Pezizales|Pezizaceae|unidentified	R	4.2287	0	2.09	0.9
Otu0184	Fungi	Basidiomycota|Agaricomycetes|Agaricales|Inocybaceae|Inocybe	R	4.3578	0.0002	2.09	0.79
Otu0333	Fungi	Basidiomycota|Agaricomycetes|Thelephorales|Thelephoraceae|unidentified	R	4.2762	0.0001	2.02	0.9
Otu0427	Fungi	Ascomycota|Dothideomycetes|Botryosphaeriales|unidentified|unidentified	R	3.8069	0.0009	0.77	0.85
Otu0332	Fungi	Ascomycota|Sordariomycetes|Hypocreales|Bionectriaceae|Clonostachys	R	3.753	0.0042	0.76	0.95
Otu0323	Fungi	Ascomycota|Sordariomycetes|Xylariales|Amphisphaeriaceae|Truncatella	R	3.6963	0.0008	0.59	0.67
Otu0509	Fungi	Ascomycota|Eurotiomycetes|Eurotiales|unidentified|unidentified	R	3.3267	0.0376	0.44	0.82
Otu0652	Fungi	Ascomycota|Sordariomycetes|Hypocreales|Clavicipitaceae|Pochonia	R	3.2672	0.0003	0.33	0.85
Otu0483	Fungi	Ascomycota|Eurotiomycetes|Eurotiales|Trichocomaceae|Penicillium	R	3.2458	0.005	0.19	0.69
Otu0496	Fungi	Ascomycota|Sordariomycetes|Hypocreales|Bionectriaceae|Clonostachys	R	3.2332	0.0012	0.19	0.62
Otu0366	Fungi	Ascomycota|Sordariomycetes|Xylariales|Amphisphaeriaceae|unidentified	R	3.2247	0.0007	0.18	0.64
Otu0514	Fungi	unidentified|unidentified|unidentified|unidentified|unidentified	R	3.2998	0	0.17	0.77
Otu0196	Fungi	unidentified|unidentified|unidentified|unidentified|unidentified	R	3.4401	0	0.13	0.59
Otu0451	Fungi	Basidiomycota|Agaricomycetes|Sebacinales|unidentified|unidentified	R	2.9057	0	0.03	0.51
Otu0131	Fungi	Ascomycota|unidentified|unidentified|unidentified|unidentified	C	4.6104	0	3.21	1
Otu0999	Fungi	Ascomycota|Dothideomycetes|Pleosporales|unidentified|unidentified	C	4.2406	0	2.18	1
Otu0756	Fungi	Ascomycota|Dothideomycetes|Pleosporales|unidentified|unidentified	C	4.0924	0	1.57	1
Otu0911	Fungi	Ascomycota|Dothideomycetes|Capnodiales|Incertaesedis|Toxicocladosporium	C	4.0219	0.0403	0.75	0.51
Otu0111	Fungi	unidentified|unidentified|unidentified|unidentified|unidentified	C	3.4604	0.0414	0.64	0.9
Otu0458	Fungi	Ascomycota|unidentified|unidentified|unidentified|unidentified	C	3.7508	0.0351	0.56	0.85
Otu0561	Fungi	Ascomycota|Sordariomycetes|Sordariales|unidentified|unidentified	C	3.7191	0.0371	0.49	0.87
Otu0274	Fungi	Ascomycota|Dothideomycetes|Pleosporales|Phaeosphaeriaceae|Phaeosphaeria	C	3.4834	0.0274	0.25	0.79
Otu0122	Fungi	Ascomycota|Dothideomycetes|Pleosporales|unidentified|unidentified	C	3.4918	0.0143	0.25	0.79
Otu0141	Fungi	Ascomycota|Eurotiomycetes|Eurotiales|Trichocomaceae|Aspergillus	C	3.4502	0.0366	0.23	0.64
Otu0263	Fungi	Basidiomycota|Tremellomycetes|Tremellales|Incertaesedis|Cryptococcus	C	3.1709	0.0001	0.15	0.9
Otu0525	Fungi	Ascomycota|Dothideomycetes|Pleosporales|unidentified|unidentified	C	3.2899	0.0014	0.15	0.72
Otu0610	Fungi	Basidiomycota|Tremellomycetes|Tremellales|Incertaesedis|Hannaella	C	3.0703	0.0266	0.09	0.64
