# Supplementary material for: Soil nutritional status and biogeography influence rhizosphere microbial communities associated with the invasive tree Acacia dealbata
Source: Sci Rep. 2017 Jul 26;7:6472. doi: 10.1038/s41598-017-07018-w (PMC5529528; doi:10.1038/s41598-017-07018-w)
Supplement: Supplementary file 4 — Dataset S3 [file 41598_2017_7018_MOESM4_ESM.csv]

#Supplementary Table S3 Genes significantly enriched in the rhizosphere or the bulk soil.
MainFunction	Subfunction	EnzymeKO	GeneName	EnzymeName	EnzymeCode	HabitatUpregulated	Bulk: mean rel. freq. (%)	Rhizosphere: mean rel. freq. (%)	p-values	p-values (corrected)	1C4: rel. freq. (%)	2C3: rel. freq. (%)	4C3: rel. freq. (%)	8C4: rel. freq. (%)	2.1R: rel. freq. (%)	3.4R: rel. freq. (%)	4.3R: rel. freq. (%)	5.1R: rel. freq. (%)
OtherFunctions	Unknown	K02242	comFC	competenceproteinComFC	.	Bulk_soil	0.0000568	0	0.04281674	0.04281674	5.93E-05	0.000112242	5.55E-05	0	0	0	0	0
OtherFunctions	Unknown	K13780	SLC7A5,LAT1	solutecarrierfamily7(L-typeaminoacidtransporter),member5	.	Bulk_soil	0.000057	0	0.04069942	0.04069942	0	5.61E-05	0.000111052	6.09E-05	0	0	0	0
OtherFunctions	Unknown	K17964	LRPPRC	leucine-richPPRmotif-containingprotein,mitochondrial	.	Bulk_soil	0.0000579	0	1.07E-06	1.07E-06	5.93E-05	5.61E-05	5.55E-05	6.09E-05	0	0	0	0
CellGrowthandDeath	Cellcycle-yeast	K02307	DAM1	DASHcomplexsubunitDAM1	.	Bulk_soil	0.0000587	0	0.045975257	0.045975257	0.000118525	0	5.55E-05	6.09E-05	0	0	0	0
SignalingMoleculesandInteraction	Neuroactiveligand-receptorinteraction	K04148	DRD1N,DopR	dopamineD1-likereceptor	.	Bulk_soil	0.0000587	0	0.045975257	0.045975257	0.000118525	0	5.55E-05	6.09E-05	0	0	0	0
OtherFunctions	Unknown	K06882	uncharacterizedprotein	uncharacterizedprotein	.	Bulk_soil	0.0000718	0	0.001383095	0.001383095	5.93E-05	5.61E-05	0.000111052	6.09E-05	0	0	0	0
OtherFunctions	Unknown	K17087	TM9SF3	transmembrane9superfamilymember3	.	Bulk_soil	0.0000728	0	0.0028519	0.0028519	0.000118525	5.61E-05	5.55E-05	6.09E-05	0	0	0	0
OtherFunctions	Unknown	K01992	ABC-2.P	ABC-2typetransportsystempermeaseprotein	.	Bulk_soil	0.349761855	0.318875487	0.049866106	0.049866106	0.366953557	0.350364226	0.316553745	0.365175892	0.334680092	0.31274545	0.308116575	0.319959831
SignalTransduction	Two-componentsystem	K02313	dnaA	chromosomalreplicationinitiatorprotein	.	Bulk_soil	0.082221047	0.085644821	0.037589795	0.037589795	0.08261196	0.084574546	0.081345595	0.080352088	0.083547609	0.088211722	0.085031992	0.085787963
OtherFunctions	Unknown	K06889	uncharacterizedprotein	uncharacterizedprotein	.	Bulk_soil	0.044549952	0.041612037	0.049522197	0.049522197	0.043676481	0.041810243	0.045475797	0.047237288	0.040396646	0.041817619	0.042184272	0.042049612
MembraneTransport	ABCtransporters	K02020	modA	molybdatetransportsystemsubstrate-bindingprotein	.	Bulk_soil	0.045710339	0.038364694	0.03746845	0.03746845	0.048950846	0.041361274	0.046752895	0.045776341	0.036907845	0.041932031	0.032287831	0.042331068
OtherFunctions	Unknown	K03303	lctP	lactatepermease	.	Bulk_soil	0.047590046	0.037767037	0.007540547	0.007540547	0.046521082	0.052529379	0.046142109	0.045167613	0.039600955	0.03472407	0.042405421	0.034337702
OtherFunctions	Unknown	K03322	mntH	manganesetransportprotein	.	Bulk_soil	0.048456057	0.034615531	0.041937966	0.041937966	0.047824858	0.051182472	0.045753427	0.049063472	0.037764743	0.02213874	0.047823585	0.030735058
OtherFunctions	Unknown	K07124	uncharacterizedprotein	uncharacterizedprotein	.	Bulk_soil	0.036767316	0.032935714	0.043956908	0.043956908	0.036505716	0.039509277	0.035869798	0.035184475	0.035622497	0.032950682	0.033504153	0.029665523
OtherFunctions	Unknown	K06907	uncharacterizedprotein	uncharacterizedprotein	.	Bulk_soil	0.037761127	0.030592534	0.033769741	0.033769741	0.038698429	0.041249032	0.03542559	0.035671457	0.03060352	0.036783487	0.02554277	0.029440357
MembraneTransport	ABCtransporters	K02018	modB	molybdatetransportsystempermeaseprotein	.	Bulk_soil	0.029458486	0.026716441	0.028699775	0.028699775	0.031112826	0.029968684	0.026985638	0.029766796	0.025951785	0.026314781	0.02808599	0.026513209
OtherFunctions	Unknown	K04654	hypD	hydrogenaseexpression/formationproteinHypD	.	Bulk_soil	0.034386199	0.023695396	0.02493915	0.02493915	0.026431086	0.03569304	0.039201358	0.036219313	0.022707812	0.017733874	0.029965761	0.024374139
OtherFunctions	Unknown	K06890	uncharacterizedprotein	uncharacterizedprotein	.	Bulk_soil	0.027645618	0.021900426	0.013172487	0.013172487	0.026194036	0.02777996	0.025319858	0.031288616	0.021055222	0.019335643	0.022667826	0.024543013
MembraneTransport	ABCtransporters	K09690	ABC-2.LPSE.P	lipopolysaccharidetransportsystempermeaseprotein	.	Bulk_soil	0.030487021	0.021487402	0.018670416	0.018670416	0.027616337	0.034570617	0.033037972	0.026723157	0.015852623	0.02053697	0.023497137	0.026062879
OtherFunctions	Unknown	K06919	putativeDNAprimase/helicase	putativeDNAprimase/helicase	.	Bulk_soil	0.029562719	0.017726237	0.023879839	0.023879839	0.032179551	0.034009406	0.019434101	0.032627818	0.012669857	0.015102396	0.020953917	0.022178778
OtherFunctions	Unknown	K06871	uncharacterizedprotein	uncharacterizedprotein	.	Bulk_soil	0.0225396	0.01524001	0.019979638	0.019979638	0.020089996	0.020596455	0.021044355	0.028427595	0.015730209	0.011212385	0.017636675	0.016380772
NucleotideMetabolism	Purinemetabolism	K13483	yagT	xanthinedehydrogenaseYagTiron-sulfur-bindingsubunit	.	Bulk_soil	0.019433648	0.015223166	0.014753759	0.014753759	0.018371383	0.019025064	0.018545685	0.02179246	0.017076764	0.013500627	0.016917939	0.013397333
OtherFunctions	Unknown	K09136	ycaO	ribosomalproteinS12methylthiotransferaseaccessoryfactor	.	Bulk_soil	0.018466683	0.013131833	0.011375044	0.011375044	0.019082533	0.020540334	0.014825443	0.019418421	0.013955205	0.01069753	0.014927593	0.012947002
OtherFunctions	Unknown	K08177	oxlT	MFStransporter,OFAfamily,oxalate/formateantiporter	.	Bulk_soil	0.019032285	0.012178656	0.017898781	0.017898781	0.01831212	0.016106765	0.020100413	0.021609842	0.010894853	0.007837228	0.016641502	0.013341041
OtherFunctions	Unknown	K07219	putativemolybdopterinbiosynthesisprotein	molybdopterinbiosynthesisprotein	.	Bulk_soil	0.014426786	0.011458739	0.025958802	0.025958802	0.013274806	0.015713917	0.014048079	0.014670343	0.009119849	0.013443421	0.011112764	0.012158924
EnergyMetabolism	Carbonfixationinphotosyntheticorganisms	K01632			.	Bulk_soil	0.013744418	0.010597524	0.035552149	0.035552149	0.014282269	0.012627255	0.013215189	0.014852962	0.009793126	0.008924143	0.013821845	0.00985098
OtherFunctions	Unknown	K07484	_transposase	_transposase	.	Bulk_soil	0.016482257	0.009757787	0.028109033	0.028109033	0.015408257	0.020708698	0.013437293	0.016374782	0.006304325	0.007551198	0.014761731	0.010413893
OtherFunctions	Unknown	K18930	dld	D-lactatedehydrogenase	.	Bulk_soil	0.01366732	0.009725142	0.049635137	0.049635137	0.015763832	0.012009922	0.013381767	0.01351376	0.008752607	0.009667822	0.00674506	0.013735081
OtherFunctions	Unknown	K00782	lldG	L-lactatedehydrogenasecomplexproteinLldG	.	Bulk_soil	0.011109715	0.009235428	0.015293003	0.015293003	0.011141355	0.011560953	0.011327305	0.010409248	0.010099162	0.009896646	0.009177705	0.007768201
OtherFunctions	Unknown	K07483	_transposase	_transposase	.	Bulk_soil	0.012222867	0.008117064	0.04108287	0.04108287	0.013571118	0.012458891	0.008495479	0.014365979	0.00703881	0.005949429	0.009122418	0.010357602
OtherFunctions	Unknown	K18352	vanRAc	two-componentsystem,OmpRfamily,responseregulatorVanR	.	Bulk_soil	0.010799709	0.00681115	0.049588493	0.049588493	0.014578581	0.011841559	0.006552068	0.010226629	0.007161224	0.006807519	0.006689773	0.006586084
OtherFunctions	Unknown	K07267	oprB	porin	.	Bulk_soil	0.011811507	0.006270179	0.023599029	0.023599029	0.013037756	0.007464111	0.011160727	0.015583435	0.006916395	0.003718393	0.007353222	0.007092706
EnvironmentalAdaptation	Plant-pathogeninteraction	K13409	raxB,cvaB	ATP-bindingcassette,subfamilyB,bacterialRaxB	.	Bulk_soil	0.00646136	0.005267349	0.004918196	0.004918196	0.00657814	0.006341688	0.00610786	0.006817753	0.005080184	0.00549178	0.004699427	0.005798005
OtherFunctions	Unknown	K11102	gltP,gltT	protonglutamatesymportprotein	.	Bulk_soil	0.006915963	0.005186011	0.045313129	0.045313129	0.00586699	0.006229446	0.008384427	0.00718299	0.004039665	0.00520575	0.005362876	0.006135753
OtherFunctions	Unknown	K09825	perR	Furfamilytranscriptionalregulator,peroxidestressresponseregulator	.	Bulk_soil	0.005655497	0.003728123	0.045698591	0.045698591	0.004563214	0.007183505	0.00527497	0.005600297	0.003366387	0.00303192	0.005418163	0.003096022
OtherFunctions	Unknown	K07287	bamC	outermembraneproteinassemblyfactorBamC	.	Bulk_soil	0.001303184	0.003208631	0.007717414	0.007717414	0.001244513	0.000617332	0.00249867	0.000852219	0.00330518	0.003832805	0.002487932	0.003208605
MembraneTransport	ABCtransporters	K06160	pvdE	putativeATP-bindingcassettetransporter	.	Bulk_soil	0.0053742	0.002786137	0.004487037	0.004487037	0.005037315	0.004882538	0.004941814	0.006635135	0.001713797	0.002631478	0.003759542	0.003039731
OtherFunctions	Unknown	K09154	uncharacterizedprotein	uncharacterizedprotein	.	Bulk_soil	0.003394463	0.002706327	0.012073872	0.012073872	0.003318701	0.003142783	0.003220508	0.003895859	0.002387075	0.002860302	0.002819656	0.002758274
OtherFunctions	Unknown	K08970	rcnA	nickel/cobaltexporter	.	Bulk_soil	0.003904882	0.002536548	0.013121108	0.013121108	0.004326164	0.003703995	0.003997872	0.003591495	0.001958625	0.001830593	0.003317243	0.003039731
OtherFunctions	Unknown	K01463			.	Bulk_soil	0.00415673	0.002454621	0.017141826	0.017141826	0.004385427	0.00297442	0.004275502	0.004991569	0.001958625	0.001830593	0.002764369	0.003264896
OtherFunctions	Unknown	K09700	_uncharacterizedprotein	uncharacterizedprotein	.	Bulk_soil	0.003752908	0.002419544	0.003944477	0.003944477	0.003792802	0.003928479	0.003942346	0.003348004	0.002387075	0.001716181	0.002985519	0.0025894
OtherFunctions	Unknown	K15642	mxaD	myxalamid-typepolyketidesynthaseMxaD	.	Bulk_soil	0.003488971	0.002223716	0.028486682	0.028486682	0.003852064	0.003311147	0.004053398	0.002739276	0.001407762	0.002345448	0.002045633	0.003096022
OtherFunctions	Unknown	K09874	NIP	aquaporinNIP	.	Bulk_soil	0.003370318	0.002184008	0.0459208	0.0459208	0.004207639	0.003760116	0.002165514	0.003348004	0.001775004	0.001945006	0.002764369	0.002251653
OtherFunctions	Unknown	K03288	citA,tcuC	MFStransporter,MHSfamily,citrate/tricarballylate:H+symporter	.	Bulk_soil	0.003172298	0.001775448	0.029899846	0.029899846	0.003140914	0.00297442	0.003164982	0.003408876	0.001346555	0.001029709	0.003261955	0.001463574
OtherFunctions	Unknown	K03608	minE	celldivisiontopologicalspecificityfactor	.	Bulk_soil	0.001956838	0.00139019	0.049283769	0.049283769	0.001777876	0.001515271	0.00222104	0.002313166	0.001407762	0.000972503	0.001548047	0.001632448
OtherFunctions	Unknown	K04045	hscC	molecularchaperoneHscC	.	Bulk_soil	0.00190851	0.00132944	0.028950633	0.028950633	0.001777876	0.001515271	0.002332092	0.002008802	0.001162934	0.001086915	0.001548047	0.001519865
OtherFunctions	Unknown	K13614	pksN	polyketidesynthasePksN	.	Bulk_soil	0.001972763	0.00102636	0.009378359	0.009378359	0.001837138	0.001739755	0.002609722	0.001704438	0.000673277	0.001029709	0.000995173	0.001407283
OtherFunctions	Unknown	K09956	uncharacterizedprotein	uncharacterizedprotein	.	Bulk_soil	0.001319548	0.000961976	0.012565408	0.012565408	0.001481563	0.001346907	0.00111052	0.001339201	0.00104052	0.000743679	0.00105046	0.001013244
OtherFunctions	Unknown	K09873	TIP	aquaporinTIP	.	Bulk_soil	0.001459275	0.000870191	0.018648751	0.018648751	0.001303776	0.001739755	0.001332624	0.001460947	0.00061207	0.000743679	0.000774023	0.001350992
OtherFunctions	Unknown	K02024	lamB	maltoporin	.	Bulk_soil	0.002647682	0.000861104	0.02015319	0.02015319	0.003437226	0.001290786	0.002332092	0.003530622	0.000795692	0.000629266	0.000387012	0.001632448
OtherFunctions	Unknown	K01506			.	Bulk_soil	0.001362376	0.000770404	0.015492364	0.015492364	0.001066725	0.001234665	0.001443676	0.001704438	0.00061207	0.000800885	0.001105748	0.000562913
SignalTransduction	Two-componentsystem	K11689	dctQ	C4-dicarboxylatetransporter,DctQsubunit	.	Bulk_soil	0.001931095	0.000758421	0.0036877	0.0036877	0.001600088	0.001627513	0.002609722	0.001887057	0.000734484	0.000457648	0.000884598	0.000956952
OtherFunctions	Unknown	K15061	ligZ	OH-DDVAoxygenase	.	Bulk_soil	0.000708295	0.000574728	0.0099736	0.0099736	0.000651888	0.000673454	0.000777364	0.000730474	0.00061207	0.00057206	0.000608161	0.000506622
GlycanBiosynthesisandMetabolism	Peptidoglycanbiosynthesis	K00887	undecaprenolkinase	undecaprenolkinase	.	Bulk_soil	0.001068128	0.00048796	0.04694282	0.04694282	0.001185251	0.00101018	0.00055526	0.00152182	0.00061207	0.000114412	0.000718736	0.000506622
XenobioticsBiodegradationandMetabolism	Atrazinedegradation	K01500			.	Bulk_soil	0.000893532	0.000397127	0.015380609	0.015380609	0.000888938	0.001066302	0.000888416	0.000730474	0.000306035	0.000114412	0.000774023	0.000394039
OtherFunctions	Unknown	K00397			.	Bulk_soil	0.000564597	0.000327498	0.04111436	0.04111436	0.0004741	0.000392848	0.000721838	0.000669601	0.000244828	0.000228824	0.000442299	0.000394039
BiosynthesisofPolyketidesandTerpenoids	Biosynthesisofsiderophoregroupnonribosomalpeptides	K12240	pchF	pyochelinsynthetase	.	Bulk_soil	0.000535585	0.000303792	0.043958802	0.043958802	0.000592625	0.000729575	0.000333156	0.000486982	0.000428449	0.000228824	0.000276437	0.000281457
OtherFunctions	Unknown	K18476	tetR	TetR/AcrRfamilytranscriptionalregulator,tetracyclinerepressorprotein	.	Bulk_soil	0.000596816	0.000303042	0.016312537	0.016312537	0.0004741	0.000561211	0.000499734	0.000852219	0.000367242	0.00028603	0.00022115	0.000337748
OtherFunctions	Unknown	K07474	xtmA	phageterminasesmallsubunit	.	Bulk_soil	0.000391206	0.000246773	0.041298686	0.041298686	0.000296313	0.000392848	0.000388682	0.000486982	0.000367242	0.000228824	0.000165862	0.000225165
OtherFunctions	Unknown	K18214	tetP_A,tet40	MFStransporter,DHA3family,tetracyclineresistanceprotein	.	Bulk_soil	0.000349647	0.000201868	0.022715875	0.022715875	0.000414838	0.000224485	0.000333156	0.00042611	0.000244828	0.000171618	0.000165862	0.000225165
OtherFunctions	Unknown	K13613	pksM	polyketidesynthasePksM	.	Bulk_soil	0.000550715	0.00019768	0.005707233	0.005707233	0.0004741	0.000392848	0.000666312	0.000669601	6.12E-05	0.000171618	0.000276437	0.000281457
OtherFunctions	Unknown	K15650	cmaB	non-haemFe2+,alpha-ketoglutarate-dependenthalogenase	.	Bulk_soil	0.000391206	0.000183585	0.024069255	0.024069255	0.000296313	0.000392848	0.000388682	0.000486982	6.12E-05	0.000228824	0.000331724	0.000112583
OtherFunctions	Unknown	K16124	tycC	tyrocidinesynthetaseIII	.	Bulk_soil	0.000288943	0.000174453	0.048150941	0.048150941	0.00023705	0.000336727	0.00027763	0.000304364	0.000244828	0.000228824	5.53E-05	0.000168874
OtherFunctions	Unknown	K08996	yagU	putativemembraneprotein	.	Bulk_soil	0.000393965	0.000154963	0.02707624	0.02707624	0.000414838	0.000224485	0.000388682	0.000547855	0	0.000228824	0.000165862	0.000225165
OtherFunctions	Unknown	K07132	uncharacterizedprotein	uncharacterizedprotein	.	Bulk_soil	0.000344915	0.000144142	0.022125133	0.022125133	0.00023705	0.00050509	0.000333156	0.000304364	0.000183621	5.72E-05	0.000110575	0.000225165
OtherFunctions	Unknown	K13612	pksL	polyketidesynthasePksL	.	Bulk_soil	0.000317789	0.0000992	0.006491772	0.006491772	0.000296313	0.000392848	0.00027763	0.000304364	0	0.000228824	5.53E-05	0.000112583
OtherFunctions	Unknown	K15468	pksS	cytochromeP450PksS	.	Bulk_soil	0.000275444	0.0000871	0.001403338	0.001403338	0.000355575	0.000280606	0.000222104	0.000243491	0.000122414	0.000114412	5.53E-05	5.63E-05
SignalTransduction	Two-componentsystem	K11526	pixL	two-componentsystem,chemotaxisfamily,sensorhistidinekinaseandresponseregulatorPixL	.	Bulk_soil	0.000159021	0.0000718	0.00424707	0.00424707	0.000118525	0.000168363	0.000166578	0.000182618	6.12E-05	0.000114412	5.53E-05	5.63E-05
OtherFunctions	Unknown	K15665	ppsB,fenD	fengycinfamilylipopeptidesynthetaseB	.	Bulk_soil	0.000143952	0.0000713	0.046046052	0.046046052	0.000118525	0.000224485	0.000111052	0.000121746	6.12E-05	5.72E-05	0.000110575	5.63E-05
MembraneTransport	ABCtransporters	K10549	alsB	D-allosetransportsystemsubstrate-bindingprotein	.	Bulk_soil	0.000201897	0.0000577	0.005396591	0.005396591	0.000177788	0.000280606	0.000166578	0.000182618	6.12E-05	5.72E-05	0	0.000112583
OtherFunctions	Unknown	K13107	RBMX2,IST3	RNA-bindingmotifprotein,X-linked2	.	Bulk_soil	0.000129773	0.000057	0.026292767	0.026292767	0.000118525	0.000112242	0.000166578	0.000121746	6.12E-05	0	0.000110575	5.63E-05
XenobioticsBiodegradationandMetabolism	Dioxindegradation	K10617	cymB	p-cumicalcoholdehydrogenase	.	Bulk_soil	0.0001434	0.0000563	0.045960459	0.045960459	0.000177788	0.000168363	0.000166578	6.09E-05	0	5.72E-05	5.53E-05	0.000112583
Folding,SortingandDegradation	RNAdegradation	K12606	RCD1,CNOT9,CAF40	CCR4-NOTtranscriptioncomplexsubunit9	.	Bulk_soil	0.000145374	0.0000432	0.04078371	0.04078371	0.00023705	5.61E-05	0.000166578	0.000121746	6.12E-05	0	5.53E-05	5.63E-05
OtherFunctions	Unknown	K18537	thnK	putativemethyltransferase	.	Bulk_soil	0.000175025	0.0000424	0.011000947	0.011000947	0.000177788	0.000112242	0.000166578	0.000243491	0	5.72E-05	0	0.000112583
OtherFunctions	Unknown	K18441	CYTH	cytohesin	.	Bulk_soil	0.000158872	0.000042	0.017881852	0.017881852	0.000118525	0.000112242	0.000222104	0.000182618	0	0	5.53E-05	0.000112583
OtherFunctions	Unknown	K15656	srfAC,lchAC	surfactinfamilylipopeptidesynthetaseC	.	Bulk_soil	0.000087	0.0000294	0.048135433	0.048135433	5.93E-05	5.61E-05	0.000111052	0.000121746	6.12E-05	0	0	5.63E-05
OtherFunctions	Unknown	K14194	sdrC_D_E	serine-aspartaterepeat-containingproteinC/D/E	.	Bulk_soil	0.0000868	0.0000284	0.041025571	0.041025571	0.000118525	0.000112242	5.55E-05	6.09E-05	0	5.72E-05	0	5.63E-05
EnergyMetabolism	Oxidativephosphorylation	K02128	ATPeF0C,ATP5G,ATP9	F-typeH+-transportingATPasesubunitc	.	Bulk_soil	0.000132446	0.0000279	0.044839233	0.044839233	0.000118525	0.000112242	5.55E-05	0.000243491	0	0	5.53E-05	5.63E-05
NucleotideMetabolism	Purinemetabolism	K03012	RPB4,POLR2D	DNA-directedRNApolymeraseIIsubunitRPB4	.	Bulk_soil	0.0000728	0.0000153	0.033377649	0.033377649	0.000118525	5.61E-05	5.55E-05	6.09E-05	6.12E-05	0	0	0
TransportandCatabolism	Endocytosis	K12189	VPS25,EAP20	ESCRT-IIcomplexsubunitVPS25	.	Bulk_soil	0.0000866	0.0000153	0.0158886	0.0158886	0.000118525	5.61E-05	0.000111052	6.09E-05	6.12E-05	0	0	0
CellMotility	Regulationofactincytoskeleton	K05759	PFN	profilin	.	Bulk_soil	0.0000579	0.0000143	0.019414348	0.019414348	5.93E-05	5.61E-05	5.55E-05	6.09E-05	0	5.72E-05	0	0
NervousSystem	Neurotrophinsignalingpathway	K12464	MAGED1,NRAGE	melanoma-associatedantigenD1	.	Bulk_soil	0.0000579	0.0000143	0.019414348	0.019414348	5.93E-05	5.61E-05	5.55E-05	6.09E-05	0	5.72E-05	0	0
OtherFunctions	Unknown	K03287	TC.OMF	outermembranefactor,OMFfamily	.	Bulk_soil	0.0000866	0.0000143	0.013199124	0.013199124	0.000118525	5.61E-05	0.000111052	6.09E-05	0	5.72E-05	0	0
EnergyMetabolism	Photosynthesis-antennaproteins	K05384	cpeU,mpeU	bilinbiosynthesisprotein	.	Bulk_soil	0.0000579	0.0000141	0.017780395	0.017780395	5.93E-05	5.61E-05	5.55E-05	6.09E-05	0	0	0	5.63E-05
NucleotideMetabolism	Purinemetabolism	K03504	POLD3	DNApolymerasedeltasubunit3	.	Bulk_soil	0.0000579	0.0000141	0.017780395	0.017780395	5.93E-05	5.61E-05	5.55E-05	6.09E-05	0	0	0	5.63E-05
OtherFunctions	Unknown	K14851	RRP17,NOL12	ribosomalRNA-processingprotein17	.	Bulk_soil	0.0000579	0.0000141	0.017780395	0.017780395	5.93E-05	5.61E-05	5.55E-05	6.09E-05	0	0	0	5.63E-05
OtherFunctions	Unknown	K07398	K07398	conservedproteinwithpredictedRNAbindingPUAdomain	.	Bulk_soil	0.0000579	0.0000141	0.017780395	0.017780395	5.93E-05	5.61E-05	5.55E-05	6.09E-05	0	0	0	5.63E-05
MembraneTransport	ABCtransporters	K05672	ABCC12	ATP-bindingcassette,subfamilyC(CFTR/MRP),member12	.	Bulk_soil	0.0000718	0.0000141	0.020408311	0.020408311	5.93E-05	5.61E-05	0.000111052	6.09E-05	0	0	0	5.63E-05
NeurodegenerativeDiseases	Amyotrophiclateralsclerosis(ALS)	K04573	NEF3,NF-M	neurofilamentmediumpolypeptide(neurofilament3)	.	Bulk_soil	0.0000718	0.0000141	0.020408311	0.020408311	5.93E-05	5.61E-05	0.000111052	6.09E-05	0	0	0	5.63E-05
NucleotideMetabolism	Purinemetabolism	K03026	RPC4,POLR3D	DNA-directedRNApolymeraseIIIsubunitRPC4	.	Bulk_soil	0.0000718	0.0000141	0.020408311	0.020408311	5.93E-05	5.61E-05	0.000111052	6.09E-05	0	0	0	5.63E-05
OtherFunctions	Unknown	K05011	CLCN2	chloridechannel2	.	Bulk_soil	0.0000718	0.0000141	0.020408311	0.020408311	5.93E-05	5.61E-05	0.000111052	6.09E-05	0	0	0	5.63E-05
OtherFunctions	Unknown	K18444	rrp1	two-componentsystem,glyceroluptakeandutilizationresponseregulator	.	Bulk_soil	0.000100524	0.0000141	0.02325879	0.02325879	0.000118525	5.61E-05	0.000166578	6.09E-05	0	0	0	5.63E-05
OtherFunctions	Unknown	K09560	ST13	suppressoroftumorigenicityprotein13	.	Bulk_soil	0.0000732	0.0000138	0.027663312	0.027663312	5.93E-05	5.61E-05	5.55E-05	0.000121746	0	0	5.53E-05	0
CarbohydrateMetabolism	Fructoseandmannosemetabolism	K00100	bdhAB	butanoldehydrogenase	[EC:1.1.1.-]	Bulk_soil	0.025254897	0.020944722	0.028849651	0.028849651	0.022341972	0.02430045	0.028262736	0.026114429	0.022524191	0.018305934	0.021783228	0.021165534
OtherFunctions	Unknown	K18611	K18611	4-pyridoxatedehydrogenase	[EC:1.1.1.-]	Bulk_soil	0.001002626	0.000574957	0.016496389	0.016496389	0.0009482	0.000673454	0.00111052	0.001278329	0.00061207	0.000629266	0.000608161	0.000450331
CarbohydrateMetabolism	GlycolysisGluconeogenesis	K13951	ADH1_7	alcoholdehydrogenase42376	[EC:1.1.1.1]	Bulk_soil	0.000304439	0.000128297	0.039293595	0.039293595	0.000414838	0.000392848	0.000166578	0.000243491	6.12E-05	0.000228824	0.000110575	0.000112583
LipidMetabolism	Glycerolipidmetabolism	K00086	dhaT	1,3-propanedioldehydrogenase	[EC:1.1.1.202]	Bulk_soil	0.000247149	0.000113287	0.018435066	0.018435066	0.00023705	0.000280606	0.000166578	0.000304364	6.12E-05	5.72E-05	0.000165862	0.000168874
OtherFunctions	Unknown	K15095	_(+)-neomentholdehydrogenase	_(+)-neomentholdehydrogenase	[EC:1.1.1.208]	Bulk_soil	0.000391867	0.000128297	0.013535456	0.013535456	0.000592625	0.000392848	0.00027763	0.000304364	6.12E-05	0.000228824	0.000110575	0.000112583
OtherFunctions	Unknown	K05889	pvadh	polyvinylalcoholdehydrogenase(cytochrome)	[EC:1.1.2.6]	Bulk_soil	0.010394164	0.007136343	0.028899373	0.028899373	0.010726517	0.008137564	0.011938091	0.010774485	0.004529321	0.007894434	0.008071958	0.008049658
CarbohydrateMetabolism	Pentosephosphatepathway	K06152	gluconate2-dehydrogenasegammachain	gluconate2-dehydrogenasegammachain	[EC:1.1.99.3]	Bulk_soil	0.007611404	0.005392675	0.045347224	0.045347224	0.007407816	0.008249806	0.006996276	0.007791718	0.007222431	0.003260745	0.006302761	0.004784762
OtherFunctions	Unknown	K00433	cpo	non-hemechloroperoxidase	[EC:1.11.1.10]	Bulk_soil	0.025498157	0.015973627	0.047385936	0.047385936	0.029572	0.024861661	0.014992021	0.032566945	0.01860694	0.014701954	0.014430006	0.016155607
TransportandCatabolism	Peroxisome	K13279	PRDX1	peroxiredoxin1	[EC:1.11.1.15]	Bulk_soil	0.0000728	0.0000141	0.0261378	0.0261378	0.000118525	5.61E-05	5.55E-05	6.09E-05	0	0	0	5.63E-05
XenobioticsBiodegradationandMetabolism	Xylenedegradation	K00446	dmpB,xylE	catechol2,3-dioxygenase	[EC:1.13.11.2]	Bulk_soil	0.019454204	0.014080701	0.025114597	0.025114597	0.018134333	0.01981076	0.016435697	0.023436026	0.016158658	0.012756948	0.015867478	0.011539719
OtherFunctions	Unknown	K14583	nahC	1,2-dihydroxynaphthalenedioxygenase	[EC:1.13.11.56]	Bulk_soil	0.0000579	0	1.07E-06	1.07E-06	5.93E-05	5.61E-05	5.55E-05	6.09E-05	0	0	0	0
OtherFunctions	Unknown	K15747	LUT5,CYP97A3	beta-ringhydroxylase	[EC:1.14.-.-]	Bulk_soil	0.000394709	0.000126858	0.047046762	0.047046762	0.000414838	0.00050509	0.000111052	0.000547855	6.12E-05	5.72E-05	0.000276437	0.000112583
OtherFunctions	Unknown	K18057	pntD,penD,ptlD	pentalenolactoneFsynthase	[EC:1.14.11.36]	Bulk_soil	0.000088	0.0000141	0.016231325	0.016231325	0.000118525	5.61E-05	5.55E-05	0.000121746	0	0	0	5.63E-05
OtherFunctions	Unknown	K14733	limB	limonene1,2-monooxygenase	[EC:1.14.13.107]	Bulk_soil	0.016180853	0.012270506	0.029694921	0.029694921	0.015526782	0.014759858	0.017879373	0.0165574	0.012792271	0.009152967	0.015259317	0.011877467
OtherFunctions	Unknown	K16969	msmB	methanesulfonatemonooxygenasesubunitbeta	[EC:1.14.13.111]	Bulk_soil	0.000571514	0.00018436	0.037292885	0.037292885	0.000592625	0.000280606	0.000499734	0.000913092	6.12E-05	0.000171618	0.000110575	0.000394039
XenobioticsBiodegradationandMetabolism	Toluenedegradation	K00481	pobA	p-hydroxybenzoate3-monooxygenase	[EC:1.14.13.2]	Bulk_soil	0.03762876	0.027989872	0.002216171	0.002216171	0.040002205	0.040351094	0.03375981	0.036401931	0.029073344	0.02574272	0.030573922	0.0265695
OtherFunctions	Unknown	K15972	tcmG,elmG	tetracenomycinA2monooxygenase-dioxygenase	[EC:1.14.13.200]	Bulk_soil	0.000100822	0.0000153	0.027749852	0.027749852	0.000118525	0.000168363	5.55E-05	6.09E-05	6.12E-05	0	0	0
BiosynthesisofPolyketidesandTerpenoids	Carotenoidbiosynthesis	K09838	ZEP,ABA1	zeaxanthinepoxidase	[EC:1.14.13.90]	Bulk_soil	0.000157833	0.0000577	0.021624719	0.021624719	0.000118525	0.000224485	0.000166578	0.000121746	6.12E-05	5.72E-05	0	0.000112583
AminoAcidMetabolism	Tyrosinemetabolism	K00505	TYR	tyrosinase	[EC:1.14.18.1]	Bulk_soil	0.010028889	0.006849466	0.030353025	0.030353025	0.01197103	0.009877319	0.008162322	0.010104884	0.004590528	0.008809731	0.007242647	0.006754958
LipidMetabolism	Biosynthesisofunsaturatedfattyacids	K10255	FAD6,desA	acyl-lipidomega-6desaturase(Delta-12desaturase)	[EC:1.14.19.23 1.14.19.45]	Bulk_soil	0.01660368	0.011108699	0.049245176	0.049245176	0.013215543	0.018576095	0.014048079	0.020575004	0.009670712	0.007722816	0.014319432	0.012721837
LipidMetabolism	Biosynthesisofunsaturatedfattyacids	K10257	FAD3,FAD7,FAD8,desB	acyl-lipidomega-3desaturase	[EC:1.14.19.25 1.14.19.35 1.14.19.36]	Bulk_soil	0.0000579	0.0000141	0.017780395	0.017780395	5.93E-05	5.61E-05	5.55E-05	6.09E-05	0	0	0	5.63E-05
MetabolismofCofactorsandVitamins	Porphyrinandchlorophyllmetabolism	K13624	CP	ceruloplasmin	[EC:1.16.3.1]	Bulk_soil	0.000318574	0.000169785	0.010169172	0.010169172	0.000355575	0.000336727	0.00027763	0.000304364	6.12E-05	0.000171618	0.00022115	0.000225165
NucleotideMetabolism	Purinemetabolism	K11177	yagR	xanthinedehydrogenaseYagRmolybdenum-bindingsubunit	[EC:1.17.1.4]	Bulk_soil	0.091588903	0.069126315	0.006233101	0.006233101	0.089723463	0.089849932	0.084455051	0.102327167	0.074978623	0.059780317	0.077236471	0.064509846
OtherFunctions	Unknown	K18029	nicA	nicotinatedehydrogenasesubunitA	[EC:1.17.2.1]	Bulk_soil	0.007232325	0.005065926	0.014159702	0.014159702	0.007763391	0.005724355	0.007162854	0.0082787	0.004406907	0.004690896	0.005086439	0.006079462
OtherFunctions	Unknown	K17904	DIO2	typeIIthyroxine5'-deiodinase	[EC:1.21.99.4]	Bulk_soil	0.00010201	0.0000279	0.013600095	0.013600095	0.000118525	0.000112242	5.55E-05	0.000121746	0	0	5.53E-05	5.63E-05
LipidMetabolism	Fattyacidbiosynthesis	K10780	fabL	enoyl-acyl-carrierprotein]reductaseIII	[EC:1.3.1.104]	Bulk_soil	0.004028883	0.002452527	0.041397064	0.041397064	0.004563214	0.004658054	0.002998404	0.003895859	0.001530176	0.002517066	0.001935058	0.003827809
NucleotideMetabolism	Pyrimidinemetabolism	K00207	DPYD	dihydropyrimidinedehydrogenase(NADP+)	[EC:1.3.1.2]	Bulk_soil	0.002610994	0.001704725	0.006347105	0.006347105	0.002607551	0.00246933	0.00305393	0.002313166	0.001468969	0.001773387	0.001437472	0.00213907
LipidMetabolism	Steroidbiosynthesis	K00213	DHCR7	7-dehydrocholesterolreductase	[EC:1.3.1.21]	Bulk_soil	0.000333495	0.000169283	0.049912987	0.049912987	0.000355575	0.000224485	0.000388682	0.000365237	6.12E-05	0.000171618	0.000331724	0.000112583
TransportandCatabolism	Peroxisome	K13237	DECR2	peroxisomal2,4-dienoyl-CoAreductase	[EC:1.3.1.34]	Bulk_soil	0.002005666	0.001367074	0.039732449	0.039732449	0.001955663	0.00246933	0.001832358	0.001765311	0.000795692	0.001658975	0.001437472	0.001576157
OtherFunctions	Unknown	K17364	dmrA	dihydromethanopterinreductase	[EC:1.5.1.47]	Bulk_soil	0.000550356	0.000213236	0.034116846	0.034116846	0.000592625	0.000561211	0.000499734	0.000547855	6.12E-05	0.000228824	0	0.000562913
OtherFunctions	Unknown	K17839	PAO4,PAO3,PAO2	polyamineoxidase	[EC:1.5.3.17 1.5.3.-]	Bulk_soil	0.000088	0.0000284	0.047283888	0.047283888	0.000118525	5.61E-05	5.55E-05	0.000121746	0	5.72E-05	0	5.63E-05
MetabolismofCofactorsandVitamins	Nicotinateandnicotinamidemetabolism	K00322	sthA,udhA	NAD(P)transhydrogenase	[EC:1.6.1.1]	Bulk_soil	0.031998525	0.023420576	0.009158873	0.009158873	0.030342413	0.030529896	0.029928516	0.037193277	0.02025953	0.02213874	0.027754265	0.023529769
MetabolismofCofactorsandVitamins	Nicotinateandnicotinamidemetabolism	K00324	pntA	NAD(P)transhydrogenasesubunitalpha	[EC:1.6.1.2]	Bulk_soil	0.061410649	0.06801492	0.008480881	0.008480881	0.061751551	0.058197614	0.06141176	0.064281671	0.065981189	0.071507557	0.06628957	0.068281364
EnergyMetabolism	Oxidativephosphorylation	K03943	NDUFV2	NADHdehydrogenase(ubiquinone)flavoprotein2	[EC:1.6.5.3 1.6.99.3]	Bulk_soil	0.001653382	0.000999777	0.009185746	0.009185746	0.001896401	0.001346907	0.00166578	0.001704438	0.000856899	0.000686473	0.001161035	0.0012947
EnergyMetabolism	Oxidativephosphorylation	K05580	ndhI	NAD(P)H-quinoneoxidoreductasesubunitI	[EC:1.6.5.3]	Bulk_soil	0.000471995	0.000183629	0.041333254	0.041333254	0.000533363	0.000561211	0.000610786	0.000182618	6.12E-05	0.000114412	0.00022115	0.000337748
OtherFunctions	Unknown	K00344	qor,CRYZ	NADPH2:quinonereductase	[EC:1.6.5.5]	Bulk_soil	0.083425055	0.077502336	0.027410678	0.027410678	0.083737948	0.080758309	0.083677687	0.085526276	0.082384675	0.073795798	0.078342219	0.075486652
OtherFunctions	Unknown	K17872	ndh2	NADH:ubiquinonereductase(non-electrogenic)	[EC:1.6.5.9]	Bulk_soil	0.0000728	0.0000141	0.0261378	0.0261378	0.000118525	5.61E-05	5.55E-05	6.09E-05	0	0	0	5.63E-05
EnergyMetabolism	Nitrogenmetabolism	K00366	nirA	ferredoxin-nitritereductase	[EC:1.7.7.1]	Bulk_soil	0.026939388	0.021289902	0.044769386	0.044769386	0.026845924	0.031652318	0.021988297	0.027271012	0.019769874	0.019850498	0.024824034	0.020715204
OtherFunctions	Unknown	K07147	msrP	methioninesulfoxidereductasecatalyticsubunit	[EC:1.8.-.-]	Bulk_soil	0.11989359	0.09422574	0.020449745	0.020449745	0.126347704	0.117461529	0.10488862	0.130876507	0.077610526	0.091987321	0.10007016	0.107234954
NucleotideMetabolism	Pyrimidinemetabolism	K00384	trxB	thioredoxinreductase(NADPH)	[EC:1.8.1.9]	Bulk_soil	0.225149608	0.191985691	0.024495442	0.024495442	0.235805588	0.219489747	0.197672572	0.247630526	0.200147019	0.19758968	0.184106979	0.186099085
OtherFunctions	Unknown	K15064	desA	syringateO-demethylase	[EC:2.1.1.-]	Bulk_soil	0.003901257	0.002456845	0.021774239	0.021774239	0.004444689	0.004152964	0.003720242	0.003287131	0.001346555	0.002631478	0.00337253	0.002476818
AminoAcidMetabolism	Cysteineandmethioninemetabolism	K00549	metE	5-methyltetrahydropteroyltriglutamate--homocysteinemethyltransferase	[EC:2.1.1.14]	Bulk_soil	0.170126383	0.118481484	0.025324494	0.025324494	0.166172121	0.172235754	0.142313147	0.19978451	0.093279528	0.096506598	0.146732709	0.137407098
OtherFunctions	Unknown	K15508	MRM2	21SrRNA(uridine2791-2'-O)-methyltransferase	[EC:2.1.1.168]	Bulk_soil	0.0000728	0.0000138	0.024957381	0.024957381	0.000118525	5.61E-05	5.55E-05	6.09E-05	0	0	5.53E-05	0
SignalTransduction	Two-componentsystem	K13924	cheBR	two-componentsystem,chemotaxisfamily,CheB/CheRfusionprotein	[EC:2.1.1.80 3.1.1.61]	Bulk_soil	0.108105964	0.093570856	0.011536759	0.011536759	0.107561483	0.105900576	0.115660665	0.103301132	0.084649336	0.092845412	0.099517286	0.097271391
CarbohydrateMetabolism	Aminosugarandnucleotidesugarmetabolism	K10011	arnA,pmrI	UDP-4-amino-4-deoxy-L-arabinoseformyltransferase/UDP-glucuronicaciddehydrogenase(UDP-4-keto-hexauronicaciddecarboxylating)	[EC:2.1.2.13 1.1.1.305]	Bulk_soil	0.00066595	0.000428107	0.028434474	0.028434474	0.00071115	0.000561211	0.000721838	0.000669601	0.000306035	0.00057206	0.000552874	0.000281457
OtherFunctions	Unknown	K00612	carbamoyltransferase	carbamoyltransferase	[EC:2.1.3.-]	Bulk_soil	0.068065811	0.05421838	0.047186812	0.047186812	0.067796329	0.082049095	0.063188592	0.059229229	0.059187207	0.049483229	0.04898462	0.059218463
OtherFunctions	Unknown	K17490	_methylmalonyl-CoAcarboxyltransferase1.3Ssubunit	_methylmalonyl-CoAcarboxyltransferase1.3Ssubunit	[EC:2.1.3.1]	Bulk_soil	0.000690423	0.000298374	0.007101338	0.007101338	0.0004741	0.000729575	0.000888416	0.000669601	0.000183621	0.000228824	0.000387012	0.000394039
AminoAcidMetabolism	Glycine,serineandthreoninemetabolism	K00613	GATM	glycineamidinotransferase	[EC:2.1.4.1]	Bulk_soil	0.00156199	0.000954239	0.036073399	0.036073399	0.001777876	0.002020361	0.00111052	0.001339201	0.001224141	0.001029709	0.000718736	0.00084437
OtherFunctions	Unknown	K08280	wbbJ	lipopolysaccharideO-acetyltransferase	[EC:2.3.1.-]	Bulk_soil	0.000144588	0.0000558	0.043701669	0.043701669	0.000177788	0.000112242	0.000166578	0.000121746	0	0	0.000110575	0.000112583
MetabolismofOtherAminoAcids	Phosphonateandphosphinatemetabolism	K03823	pat	phosphinothricinacetyltransferase	[EC:2.3.1.183]	Bulk_soil	0.027805807	0.024053351	0.005223275	0.005223275	0.027023712	0.03024929	0.026374852	0.027575376	0.024237988	0.02328286	0.024768747	0.023923809
Folding,SortingandDegradation	Ubiquitinmediatedproteolysis	K10578	UBE2J1,NCUBE1,UBC6	ubiquitin-conjugatingenzymeE2J1	[EC:2.3.2.23]	Bulk_soil	0.0000579	0.0000138	0.016045105	0.016045105	5.93E-05	5.61E-05	5.55E-05	6.09E-05	0	0	5.53E-05	0
OtherFunctions	Unknown	K10231	kojP	kojibiosephosphorylase	[EC:2.4.1.230]	Bulk_soil	0.004327424	0.002278251	0.044324494	0.044324494	0.004622477	0.00594884	0.002720774	0.004017604	0.000856899	0.002345448	0.003096093	0.002814566
CarbohydrateMetabolism	Starchandsucrosemetabolism	K00705	malQ	4-alpha-glucanotransferase	[EC:2.4.1.25]	Bulk_soil	0.081345313	0.073203435	0.043495679	0.043495679	0.078463583	0.077952252	0.086787143	0.082178272	0.067327743	0.078601106	0.076351873	0.070533017
OtherFunctions	Unknown	K16444	gtfB,gtfE	vancomycinaglyconeglucosyltransferase	[EC:2.4.1.310]	Bulk_soil	0.000100927	0.0000138	0.023313366	0.023313366	5.93E-05	5.61E-05	0.000166578	0.000121746	0	0	5.53E-05	0
LipidMetabolism	Glycerolipidmetabolism	K03429	ugtP	processive1,2-diacylglycerolbeta-glucosyltransferase	[EC:2.4.1.315]	Bulk_soil	0.006130741	0.004148973	0.040595833	0.040595833	0.005985515	0.00791308	0.00471971	0.005904661	0.002937938	0.004347659	0.004975864	0.004334431
OtherFunctions	Unknown	K13010	per,rfbE	perosaminesynthetase	[EC:2.6.1.102]	Bulk_soil	0.022178732	0.016886272	0.014717414	0.014717414	0.022045659	0.025198388	0.021321985	0.020148895	0.014322447	0.015388426	0.018244836	0.019589377
BiosynthesisofOtherSecondaryMetabolites	Streptomycinbiosynthesis	K05957	stsC	L-glutamine:scyllo-inososeaminotransferase	[EC:2.6.1.50]	Bulk_soil	0.0000579	0.0000141	0.017780395	0.017780395	5.93E-05	5.61E-05	5.55E-05	6.09E-05	0	0	0	5.63E-05
AminoAcidMetabolism	Arginineandprolinemetabolism	K00840	astC	succinylornithineaminotransferase	[EC:2.6.1.81]	Bulk_soil	0.000216967	0.000113538	0.04195016	0.04195016	0.000177788	0.000224485	0.000222104	0.000243491	6.12E-05	5.72E-05	0.000110575	0.000225165
LipidMetabolism	Glycerolipidmetabolism	K00901	dgkA,DGK	diacylglycerolkinase(ATP)	[EC:2.7.1.107]	Bulk_soil	0.005999016	0.004277247	0.01111732	0.01111732	0.007170766	0.006061082	0.005163918	0.005600297	0.003550008	0.00463369	0.004478278	0.004447014
OtherFunctions	Unknown	K16018	rifN,asm22	kanosamine6-kinase	[EC:2.7.1.179]	Bulk_soil	0.0000579	0.0000141	0.017780395	0.017780395	5.93E-05	5.61E-05	5.55E-05	6.09E-05	0	0	0	5.63E-05
MetabolismofCofactorsandVitamins	Thiaminemetabolism	K00878	thiM	hydroxyethylthiazolekinase	[EC:2.7.1.50]	Bulk_soil	0.005215577	0.003391663	0.016139458	0.016139458	0.006281828	0.005331508	0.003831294	0.005417679	0.002815524	0.003546775	0.003151381	0.004052975
ReplicationandRepair	Non-homologousend-joining	K06642	PRKDC	DNA-dependentproteinkinasecatalyticsubunit	[EC:2.7.11.1	Bulk_soil	0.0000857	0.0000138	0.049616787	0.049616787	5.93E-05	5.61E-05	0.000166578	6.09E-05	0	0	5.53E-05	0
OtherFunctions	Unknown	K18351	vanSAc	two-componentsystem,OmpRfamily,sensorhistidinekinaseVanS	[EC:2.7.13.3]	Bulk_soil	0.012927793	0.007241443	0.016680123	0.016680123	0.015408257	0.015208827	0.007884692	0.013209396	0.007283638	0.008409289	0.006855635	0.00641721
SignalTransduction	Two-componentsystem	K07651	resE	two-componentsystem,OmpRfamily,sensorhistidinekinaseResE	[EC:2.7.13.3]	Bulk_soil	0.001344552	0.001120835	0.014290162	0.014290162	0.001363038	0.001515271	0.001221572	0.001278329	0.001162934	0.001144121	0.00105046	0.001125826
SignalTransduction	Two-componentsystem	K07680	comP	two-componentsystem,NarLfamily,sensorhistidinekinaseComP	[EC:2.7.13.3]	Bulk_soil	0.000100673	0.0000432	0.022911803	0.022911803	0.000118525	0.000112242	0.000111052	6.09E-05	6.12E-05	0	5.53E-05	5.63E-05
OtherFunctions	Unknown	K15669	hddC	D-glycero-alpha-D-manno-heptose1-phosphateguanylyltransferase	[EC:2.7.7.71]	Bulk_soil	0.001175489	0.000730692	0.025104179	0.025104179	0.001422301	0.000729575	0.001332624	0.001217456	0.000673277	0.000743679	0.000774023	0.000731787
OtherFunctions	Unknown	K07271	licD	lipopolysaccharidecholinephosphotransferase	[EC:2.7.8.-]	Bulk_soil	0.000203617	0.0000851	0.040785012	0.040785012	0.000296313	0.000224485	0.000111052	0.000182618	6.12E-05	5.72E-05	0.000165862	5.63E-05
CarbohydrateMetabolism	Pyruvatemetabolism	K01026	pct	propionateCoA-transferase	[EC:2.8.3.1]	Bulk_soil	0.010195996	0.007666853	0.044924825	0.044924825	0.012385868	0.009821198	0.008106796	0.010470121	0.006365532	0.00766561	0.007629659	0.00900661
OtherFunctions	Unknown	K18372	acmB	methylacetatehydrolase	[EC:3.1.1.-]	Bulk_soil	0.001665673	0.00084898	0.031777317	0.031777317	0.001540826	0.002357088	0.000999468	0.001765311	0.00104052	0.000514854	0.000939885	0.000900661
LipidMetabolism	Glycerolipidmetabolism	K01054	MGLL	acylglycerollipase	[EC:3.1.1.23]	Bulk_soil	0.0011916	0.0008558	0.035212265	0.035212265	0.001422301	0.001066302	0.000999468	0.001278329	0.00061207	0.000915297	0.000995173	0.000900661
OtherFunctions	Unknown	K00784	rnz	ribonucleaseZ	[EC:3.1.26.11]	Bulk_soil	0.041203305	0.03345075	0.047392092	0.047392092	0.043498694	0.047646841	0.034648226	0.039019461	0.031827661	0.038213638	0.031900819	0.031860884
CarbohydrateMetabolism	GlycolysisGluconeogenesis	K04041	fbp3	fructose-1,6-bisphosphataseIII	[EC:3.1.3.11]	Bulk_soil	0.004268245	0.003109064	0.004095537	0.004095537	0.004207639	0.004826417	0.004386554	0.003652368	0.002815524	0.003260745	0.003151381	0.003208605
CellMotility	Regulationofactincytoskeleton	K05766	SSH	proteinphosphataseslingshot	[EC:3.1.3.16 3.1.3.48]	Bulk_soil	0.0000872	0.0000294	0.048818871	0.048818871	5.93E-05	0.000112242	5.55E-05	0.000121746	6.12E-05	0	0	5.63E-05
GlycanBiosynthesisandMetabolism	Lipopolysaccharidebiosynthesis	K03273	gmhB	D-glycero-D-manno-heptose1,7-bisphosphatephosphatase	[EC:3.1.3.82 3.1.3.83]	Bulk_soil	0.020062142	0.015168697	0.0220792	0.0220792	0.019023271	0.02031585	0.018934367	0.021975079	0.011935373	0.013500627	0.01857656	0.016662229
OtherFunctions	Unknown	K15538	MANEA	glycoproteinendo-alpha-1,2-mannosidase	[EC:3.2.1.130]	Bulk_soil	0.001367349	0.000726071	0.039959394	0.039959394	0.001777876	0.001403028	0.000888416	0.001400074	0.000428449	0.000629266	0.000608161	0.001238409
CarbohydrateMetabolism	Galactosemetabolism	K07406	melA	alpha-galactosidase	[EC:3.2.1.22]	Bulk_soil	0.031088457	0.023507489	0.047966852	0.047966852	0.037157603	0.032494135	0.026152748	0.02854934	0.018423319	0.023626097	0.023497137	0.028483405
CarbohydrateMetabolism	Starchandsucrosemetabolism	K01210	glucan1,3-beta-glucosidase	glucan1,3-beta-glucosidase	[EC:3.2.1.58]	Bulk_soil	0.002365474	0.0013356	0.017982361	0.017982361	0.002666814	0.001739755	0.00249867	0.002556657	0.001591383	0.000915297	0.001935058	0.000900661
OtherFunctions	Unknown	K18650	pehX	exo-poly-alpha-galacturonosidase	[EC:3.2.1.82]	Bulk_soil	0.000513335	0.0000585	0.01318918	0.01318918	0.000414838	0.000336727	0.000388682	0.000913092	0.000122414	0	5.53E-05	5.63E-05
AminoAcidMetabolism	Arginineandprolinemetabolism	K01259	pip	prolineiminopeptidase	[EC:3.4.11.5]	Bulk_soil	0.038903013	0.032977589	0.048742394	0.048742394	0.036268665	0.038555218	0.039090306	0.041697864	0.029440586	0.028831847	0.036710821	0.036927102
OtherFunctions	Unknown	K05995	pepE	dipeptidaseE	[EC:3.4.13.21]	Bulk_soil	0.010913484	0.00751204	0.016401326	0.016401326	0.011793243	0.009765077	0.009494947	0.012600668	0.007283638	0.006006635	0.007132072	0.009625815
OtherFunctions	Unknown	K08651	thermitase	thermitase	[EC:3.4.21.66]	Bulk_soil	0.0000568	0	0.04281674	0.04281674	5.93E-05	0.000112242	5.55E-05	0	0	0	0	0
OtherFunctions	Unknown	K08592	SENP1	sentrin-specificprotease1	[EC:3.4.22.68]	Bulk_soil	0.000073	0	0.035153072	0.035153072	5.93E-05	0	0.000111052	0.000121746	0	0	0	0
OtherFunctions	Unknown	K01386	_mucorpepsin	_mucorpepsin	[EC:3.4.23.23]	Bulk_soil	0.0000728	0	0.0028519	0.0028519	0.000118525	5.61E-05	5.55E-05	6.09E-05	0	0	0	0
OtherFunctions	Unknown	K07008	egtC	gamma-glutamylhercynylcysteineS-oxidehydrolase	[EC:3.5.1.118]	Bulk_soil	0.023482644	0.016030981	0.015226353	0.015226353	0.026490349	0.025254509	0.018323581	0.023862135	0.020014702	0.013615039	0.016365065	0.01412912
OtherFunctions	Unknown	K01453	nylB	6-aminohexanoate-oligomerexohydrolase	[EC:3.5.1.46]	Bulk_soil	0.004426757	0.002785102	0.01111436	0.01111436	0.004029852	0.003423389	0.004775236	0.005478551	0.002937938	0.002574272	0.003151381	0.002476818
AminoAcidMetabolism	Arginineandprolinemetabolism	K01484	astB	succinylargininedihydrolase	[EC:3.5.3.23]	Bulk_soil	0.002293203	0.003341483	0.039639635	0.039639635	0.002311238	0.001571392	0.003220508	0.002069675	0.00330518	0.003432363	0.003870117	0.002758274
EnergyMetabolism	Oxidativephosphorylation	K11725	LHPP	phospholysinephosphohistidineinorganicpyrophosphatephosphatase	[EC:3.6.1.1 3.1.3.-]	Bulk_soil	0.000130707	0.000057	0.032931928	0.032931928	0.000177788	0.000112242	0.000111052	0.000121746	6.12E-05	0	0.000110575	5.63E-05
OtherFunctions	Unknown	K08320	nudG	(d)CTPdiphosphatase	[EC:3.6.1.65]	Bulk_soil	0.0000579	0	1.07E-06	1.07E-06	5.93E-05	5.61E-05	5.55E-05	6.09E-05	0	0	0	0
OtherFunctions	Unknown	K17680	PEO1	twinkleprotein	[EC:3.6.4.12]	Bulk_soil	0.0019022	0.000885887	0.028406298	0.028406298	0.002074188	0.001290786	0.001443676	0.002800149	0.00061207	0.001086915	0.000718736	0.001125826
ExcretorySystem	Vasopressin-regulatedwaterreabsorption	K06027	NSF	vesicle-fusingATPase	[EC:3.6.4.6]	Bulk_soil	0.001461629	0.000974026	0.016257014	0.016257014	0.001481563	0.001066302	0.001776832	0.00152182	0.000918106	0.000915297	0.001105748	0.000956952
OtherFunctions	Unknown	K18092	etbD	2-hydroxy-6-oxo-octa-2,4-dienoatehydrolase	[EC:3.7.1.-]	Bulk_soil	0.000476939	0.000302271	0.039896058	0.039896058	0.000592625	0.000561211	0.000388682	0.000365237	0.000306035	0.000400442	0.00022115	0.000281457
XenobioticsBiodegradationandMetabolism	Chlorocyclohexaneandchlorobenzenedegradation	K01561	dehH	haloacetatedehalogenase	[EC:3.8.1.3]	Bulk_soil	0.023304566	0.017809533	0.025749497	0.025749497	0.025779198	0.024524935	0.017712795	0.025201337	0.016770729	0.018992407	0.017968399	0.017506599
CarbohydrateMetabolism	GlycolysisGluconeogenesis	K01568	PDC,pdc	pyruvatedecarboxylase	[EC:4.1.1.1]	Bulk_soil	0.001277689	0.000616254	0.024519001	0.024519001	0.001185251	0.001515271	0.000888416	0.00152182	0.000734484	0.00028603	0.00105046	0.000394039
XenobioticsBiodegradationandMetabolism	Benzoatedegradation	K01607	pcaC	4-carboxymuconolactonedecarboxylase	[EC:4.1.1.44]	Bulk_soil	0.029541008	0.026197227	0.039260211	0.039260211	0.030875776	0.027443233	0.028373788	0.031471235	0.028706102	0.024484187	0.025929782	0.025668839
CarbohydrateMetabolism	Butanoatemetabolism	K01575	alsD,budA,aldC	acetolactatedecarboxylase	[EC:4.1.1.5]	Bulk_soil	0.002696402	0.001413687	0.028795904	0.028795904	0.003674277	0.001851997	0.002276566	0.002982767	0.001530176	0.001773387	0.000718736	0.001632448
EnergyMetabolism	Methanemetabolism	K06034	comD	sulfopyruvatedecarboxylasesubunitalpha	[EC:4.1.1.79]	Bulk_soil	0.004030599	0.002640855	0.049028412	0.049028412	0.003555752	0.005050902	0.003498138	0.004017604	0.001468969	0.002345448	0.003427818	0.003321188
OtherFunctions	Unknown	K17865	croR	3-hydroxybutyryl-CoAdehydratase	[EC:4.2.1.55]	Bulk_soil	0.003456828	0.002643084	0.025102758	0.025102758	0.003437226	0.003311147	0.00360919	0.003469749	0.002142246	0.002288242	0.002764369	0.003377479
CarbohydrateMetabolism	Pyruvatemetabolism	K01759	GLO1,gloA	lactoylglutathionelyase	[EC:4.4.1.5]	Bulk_soil	0.021891968	0.018452904	0.038132236	0.038132236	0.023053122	0.024412692	0.019100945	0.021001114	0.02025953	0.017447844	0.017415525	0.018688716
NucleotideMetabolism	Purinemetabolism	K01769	_guanylatecyclase,other	_guanylatecyclase,other	[EC:4.6.1.2]	Bulk_soil	0.001062737	0.000671758	0.024040488	0.024040488	0.001125988	0.000841817	0.000943942	0.001339201	0.000550863	0.00057206	0.000663449	0.000900661
XenobioticsBiodegradationandMetabolism	Xylenedegradation	K01781	mdlA	mandelateracemase	[EC:5.1.2.2]	Bulk_soil	0.007167707	0.005531734	0.026188824	0.026188824	0.006400353	0.007295747	0.008217849	0.00675688	0.005508634	0.004347659	0.006247474	0.006023171
CarbohydrateMetabolism	Aminosugarandnucleotidesugarmetabolism	K12454	rfbE	CDP-paratose2-epimerase	[EC:5.1.3.10]	Bulk_soil	0.040379365	0.029639233	0.034206937	0.034206937	0.037098341	0.050677382	0.040200826	0.03354091	0.027971617	0.029403907	0.034499326	0.026682083
CarbohydrateMetabolism	Ascorbateandaldaratemetabolism	K10046	GME	GDP-D-mannose3',5'-epimerase	[EC:5.1.3.18 5.1.3.-]	Bulk_soil	0.000547151	0.000201119	0.000841956	0.000841956	0.0004741	0.000561211	0.000666312	0.000486982	0.000183621	0.000228824	0.000110575	0.000281457
OtherFunctions	Unknown	K14826	FPR3_4	FK506-bindingnuclearprotein	[EC:5.2.1.8]	Bulk_soil	0.000667307	0.000411369	0.040989345	0.040989345	0.000533363	0.000617332	0.000666312	0.000852219	0.000183621	0.000457648	0.000497586	0.000506622
XenobioticsBiodegradationandMetabolism	Benzoatedegradation	K01857	pcaB	3-carboxy-cis,cis-muconatecycloisomerase	[EC:5.5.1.2]	Bulk_soil	0.02622405	0.021416801	0.048474251	0.048474251	0.027023712	0.023739239	0.023209869	0.030923379	0.021606085	0.020308146	0.023994723	0.019758251
OtherFunctions	Unknown	K16582	TTLL6_13	tubulinpolyglutamylaseTTLL6/13	[EC:6.-.-.-]	Bulk_soil	0.0000718	0.0000138	0.019283533	0.019283533	5.93E-05	5.61E-05	0.000111052	6.09E-05	0	0	5.53E-05	0
XenobioticsBiodegradationandMetabolism	degradationviaCoAligation	K04105	hbaA	4-hydroxybenzoate-CoAligase	[EC:6.2.1.27 6.2.1.25]	Bulk_soil	0.005255193	0.003107006	0.01064224	0.01064224	0.003911327	0.005163144	0.006163386	0.005782915	0.00226466	0.00274589	0.003814829	0.003602644
OtherFunctions	Unknown	K12508	fcs	feruloyl-CoAsynthase	[EC:6.2.1.34]	Bulk_soil	0.021801179	0.018126425	0.016526577	0.016526577	0.020504834	0.020484213	0.021988297	0.024227372	0.016893143	0.018877995	0.019903457	0.016831103
OtherFunctions	Unknown	K06207	typA,bipA	GTP-bindingprotein	.	Rhizosphere	0.112258426	0.123423312	0.037933823	0.037933823	0.111176497	0.102926156	0.121768525	0.113162524	0.12033304	0.127569481	0.119641893	0.126148835
Folding,SortingandDegradation	RNAdegradation	K03628	rho	transcriptionterminationfactorRho	.	Rhizosphere	0.088057255	0.097379031	0.036844915	0.036844915	0.084863936	0.086707149	0.089896599	0.090761336	0.093279528	0.104572651	0.090339581	0.101324366
OtherFunctions	Unknown	K06966	uncharacterizedprotein	uncharacterizedprotein	.	Rhizosphere	0.058052849	0.064072525	0.02955937	0.02955937	0.061514501	0.055447678	0.059246246	0.056002971	0.060533762	0.065558128	0.062198304	0.067999908
OtherFunctions	Unknown	K09118	uncharacterizedprotein	uncharacterizedprotein	.	Rhizosphere	0.047758215	0.060793584	0.018344738	0.018344738	0.048417483	0.054381377	0.046475265	0.041758737	0.069286369	0.06046679	0.053020598	0.06040058
K2000013Translation	Ribosome	K02967	RP-S2,MRPS2,rpsB	smallsubunitribosomalproteinS2	.	Rhizosphere	0.048981705	0.051776924	0.026637031	0.026637031	0.049484209	0.050509019	0.048696305	0.047237288	0.050679429	0.05365927	0.050643241	0.052125757
CellGrowthandDeath	Cellcycle-Caulobacter	K03588	ftsW,spoVE	celldivisionproteinFtsW	.	Rhizosphere	0.045418017	0.048822889	0.049677637	0.049677637	0.043261643	0.046412176	0.048474201	0.043524048	0.049516495	0.048567932	0.046938987	0.050268144
OtherFunctions	Unknown	K02357	tsf,TSFM	elongationfactorTs	.	Rhizosphere	0.042619778	0.046581162	0.011224458	0.011224458	0.041720818	0.045009148	0.042477393	0.041271754	0.046394936	0.048625139	0.046496687	0.044807886
MembraneTransport	ABCtransporters	K02038	pstA	phosphatetransportsystempermeaseprotein	.	Rhizosphere	0.039578504	0.045359462	0.027952764	0.027952764	0.039705892	0.036590978	0.040867138	0.041150009	0.04486476	0.046794545	0.040636225	0.049142317
K2000013Translation	Ribosome	K02986	RP-S4,rpsD	smallsubunitribosomalproteinS4	.	Rhizosphere	0.038964937	0.044953992	0.005903871	0.005903871	0.040002205	0.035524676	0.041922133	0.038410733	0.046088901	0.045764836	0.044561629	0.043400603
OtherFunctions	Unknown	K12511	tadC	tightadherenceproteinC	.	Rhizosphere	0.031785127	0.036904433	0.046370309	0.046370309	0.032298076	0.029126867	0.036314006	0.02940156	0.035744911	0.039987026	0.034001739	0.037884055
OtherFunctions	Unknown	K12510	tadB	tightadherenceproteinB	.	Rhizosphere	0.030899481	0.036758326	0.049720374	0.049720374	0.031409138	0.031034986	0.032482712	0.028671086	0.03286818	0.0435338	0.034886337	0.035744985
EnergyMetabolism	Oxidativephosphorylation	K02108	ATPF0A,atpB	F-typeH+-transportingATPasesubunita	.	Rhizosphere	0.031806698	0.035359915	0.028986978	0.028986978	0.032416601	0.028453414	0.032815868	0.03354091	0.036724224	0.035753778	0.033835877	0.03512578
OtherFunctions	Unknown	K07027	glycosyltransferase2familyprotein	glycosyltransferase2familyprotein	.	Rhizosphere	0.036340421	0.032464102	0.02849852	0.02849852	0.03449079	0.035524676	0.03681374	0.038532479	0.030297485	0.031806561	0.032232543	0.035519819
OtherFunctions	Unknown	K06860	putativehemeuptakesystemprotein	putativehemeuptakesystemprotein	.	Rhizosphere	0.023499367	0.031587567	0.020322363	0.020322363	0.026845924	0.020877061	0.021377511	0.024896973	0.033663872	0.033579949	0.024768747	0.034337702
K2000013Translation	Ribosome	K02939	RP-L9,MRPL9,rplI	largesubunitribosomalproteinL9	.	Rhizosphere	0.028677053	0.030753465	0.009360128	0.009360128	0.029631263	0.029407473	0.027485372	0.028184104	0.030542313	0.030319204	0.030629209	0.031523136
OtherFunctions	Unknown	K03457	TC.NCS1	nucleobase:cationsymporter-1,NCS1family	.	Rhizosphere	0.025749853	0.030647297	0.002432935	0.002432935	0.026668136	0.024973904	0.025486436	0.025870938	0.032990594	0.03037641	0.030795071	0.028427114
K2000013Translation	Ribosome	K02864	RP-L10,MRPL10,rplJ	largesubunitribosomalproteinL10	.	Rhizosphere	0.028174664	0.029915875	0.017924707	0.017924707	0.02886085	0.028060566	0.028262736	0.027514503	0.029869035	0.02980435	0.028804726	0.031185388
OtherFunctions	Unknown	K02575	NRT,narK,nrtP,nasA	MFStransporter,NNPfamily,nitrate/nitritetransporter	.	Rhizosphere	0.018528499	0.02916828	0.019968746	0.019968746	0.016000882	0.015208827	0.02792958	0.014974707	0.027849203	0.033923185	0.026980242	0.027920492
K2000013Translation	Ribosome	K02946	RP-S10,MRPS10,rpsJ	smallsubunitribosomalproteinS10	.	Rhizosphere	0.025450015	0.028413946	0.006087842	0.006087842	0.025838461	0.026882022	0.024486967	0.024592609	0.029440586	0.028774641	0.028251852	0.027188705
K2000013Translation	Ribosome	K02887	RP-L20,MRPL20,rplT	largesubunitribosomalproteinL20	.	Rhizosphere	0.023382003	0.025881911	0.032098378	0.032098378	0.023882798	0.024749419	0.021155407	0.02374039	0.024666437	0.02574272	0.025929782	0.027188705
OtherFunctions	Unknown	K03530	hupB	DNA-bindingproteinHU-beta	.	Rhizosphere	0.022077543	0.023100245	0.035064165	0.035064165	0.021630822	0.021999484	0.022765661	0.021914206	0.023075054	0.023740509	0.022280815	0.023304604
OtherFunctions	Unknown	K09767	yajQ	cyclic-di-GMP-bindingprotein	.	Rhizosphere	0.017369036	0.022143079	0.001835326	0.001835326	0.016119407	0.019586275	0.017213061	0.0165574	0.023381089	0.022024327	0.02217024	0.02099666
K2000013Translation	Ribosome	K02963	RP-S18,MRPS18,rpsR	smallsubunitribosomalproteinS18	.	Rhizosphere	0.017876554	0.020215415	0.017505505	0.017505505	0.016593507	0.017958762	0.017657269	0.019296676	0.021177636	0.02053697	0.020345756	0.018801299
K2000013Translation	Ribosome	K02959	RP-S16,MRPS16,rpsP	smallsubunitribosomalproteinS16	.	Rhizosphere	0.017910864	0.020094834	0.035470226	0.035470226	0.017541707	0.019754638	0.017546217	0.016800891	0.02025953	0.021452267	0.018852997	0.019814543
K2000013Translation	Ribosome	K02961	RP-S17,MRPS17,rpsQ	smallsubunitribosomalproteinS17	.	Rhizosphere	0.018022638	0.020010016	0.006902924	0.006902924	0.018015808	0.017790399	0.017657269	0.018627075	0.02130005	0.01996491	0.019129434	0.019645669
K2000013Translation	Ribosome	K02892	RP-L23,MRPL23,rplW	largesubunitribosomalproteinL23	.	Rhizosphere	0.018269803	0.01953512	0.033866698	0.033866698	0.018786221	0.019249548	0.017268587	0.017774856	0.019586253	0.019221231	0.019405871	0.019927125
K2000013Translation	Ribosome	K02990	RP-S6,MRPS6,rpsF	smallsubunitribosomalproteinS6	.	Rhizosphere	0.016917498	0.019309843	0.003015627	0.003015627	0.016060144	0.017678157	0.017435165	0.016496527	0.020137116	0.019507261	0.019018859	0.018576134
K2000013Translation	Ribosome	K02888	RP-L21,MRPL21,rplU	largesubunitribosomalproteinL21	.	Rhizosphere	0.016839482	0.019082568	0.042230141	0.042230141	0.016771295	0.018463852	0.015991489	0.01613129	0.020504358	0.01996491	0.018410698	0.017450307
OtherFunctions	Unknown	K07133	uncharacterizedprotein	uncharacterizedprotein	.	Rhizosphere	0.007795712	0.012261779	0.022537706	0.022537706	0.00657814	0.00493866	0.009439421	0.010226629	0.013281928	0.009667822	0.013600696	0.012496672
MembraneTransport	Bacterialsecretionsystem	K03205	virD4,lvhD4	typeIVsecretionsystemproteinVirD4	.	Rhizosphere	0.009094019	0.012107995	0.002494969	0.002494969	0.008356016	0.00841817	0.010105733	0.009496156	0.012792271	0.010811943	0.012218511	0.012609254
OtherFunctions	Unknown	K03402	argR,ahrC	transcriptionalregulatorofargininemetabolism	.	Rhizosphere	0.010362477	0.012080934	0.042188233	0.042188233	0.010430204	0.00892326	0.011382831	0.010713612	0.012914685	0.012356506	0.010781039	0.012271507
OtherFunctions	Unknown	K09807	uncharacterizedprotein	uncharacterizedprotein	.	Rhizosphere	0.007351107	0.009484956	0.043696342	0.043696342	0.007881916	0.005724355	0.007884692	0.007913463	0.008752607	0.010811943	0.007961383	0.010413893
Folding,SortingandDegradation	Proteinexport	K03210	yajC	preproteintranslocasesubunitYajC	.	Rhizosphere	0.00730966	0.009060789	0.033719072	0.033719072	0.007348553	0.006061082	0.008828635	0.007000371	0.009793126	0.008924143	0.00823782	0.009288067
OtherFunctions	Unknown	K11189	PTS-HPR	phosphocarrierprotein	.	Rhizosphere	0.006978454	0.009048293	0.021966971	0.021966971	0.007170766	0.005836598	0.007662588	0.007243863	0.009731919	0.008809731	0.007519084	0.010132437
OtherFunctions	Unknown	K07044	_uncharacterizedprotein	_uncharacterizedprotein	.	Rhizosphere	0.003870512	0.007922047	0.007735172	0.007735172	0.003318701	0.00297442	0.005719178	0.003469749	0.010282783	0.00795164	0.006192187	0.00726158
OtherFunctions	Unknown	K09125	uncharacterizedprotein	uncharacterizedprotein	.	Rhizosphere	0.00543906	0.007732902	0.039504676	0.039504676	0.005333627	0.005050902	0.006441016	0.004930696	0.006855188	0.009095761	0.005805175	0.009175484
MembraneTransport	ABCtransporters	K02002	proX	glycinebetaine/prolinetransportsystemsubstrate-bindingprotein	.	Rhizosphere	0.004722547	0.007561871	0.020261631	0.020261631	0.005215102	0.006173325	0.004275502	0.003226258	0.008201743	0.009210173	0.006136899	0.006698666
MembraneTransport	ABCtransporters	K02001	proW	glycinebetaine/prolinetransportsystempermeaseprotein	.	Rhizosphere	0.004343449	0.007379675	0.020625192	0.020625192	0.005452152	0.003142783	0.0055526	0.003226258	0.008140536	0.008638113	0.005197014	0.007543036
MembraneTransport	Bacterialsecretionsystem	K03196	virB11,lvhB11	typeIVsecretionsystemproteinVirB11	.	Rhizosphere	0.004345737	0.006743913	0.032227181	0.032227181	0.003377964	0.003423389	0.005163918	0.005417679	0.007834501	0.005777811	0.008071958	0.005291384
OtherFunctions	Unknown	K07002	_uncharacterizedprotein	_uncharacterizedprotein	.	Rhizosphere	0.004611412	0.006681626	0.025017284	0.025017284	0.005511415	0.003760116	0.004608658	0.00456546	0.008079329	0.006635901	0.005031152	0.006980123
CarbohydrateMetabolism	Citratecycle(TCAcycle)	K00242	sdhD,frdD	succinatedehydrogenase/fumaratereductase,membraneanchorsubunit	.	Rhizosphere	0.004795266	0.006550595	0.003828223	0.003828223	0.004563214	0.004433569	0.005497074	0.004687205	0.007406052	0.006407077	0.00591575	0.006473501
OtherFunctions	Unknown	K03717	nhaR	LysRfamilytranscriptionalregulator,transcriptionalactivatorofnhaA	.	Rhizosphere	0.003293014	0.005891806	0.044394578	0.044394578	0.003081651	0.001851997	0.00610786	0.002130548	0.005202598	0.006693107	0.005141726	0.006529792
XenobioticsBiodegradationandMetabolism	Toluenedegradation	K03863	vanB	vanillatemonooxygenaseferredoxinsubunit	.	Rhizosphere	0.00415167	0.005701355	0.021863028	0.021863028	0.004681739	0.003647874	0.00444208	0.003834986	0.006243118	0.006693107	0.005197014	0.004672179
OtherFunctions	Unknown	K16091	fecA	Fe(3+)dicitratetransportprotein	.	Rhizosphere	0.001738307	0.005447056	0.016137208	0.016137208	0.002311238	0.00101018	0.002109988	0.00152182	0.005325012	0.008294877	0.002764369	0.005403966
OtherFunctions	Unknown	K05596	iciA	LysRfamilytranscriptionalregulator,chromosomeinitiationinhibitor	.	Rhizosphere	0.002778508	0.005398969	0.040360601	0.040360601	0.003377964	0.00246933	0.002831826	0.002434912	0.006793981	0.007493992	0.003648967	0.003658935
OtherFunctions	Unknown	K07165	fecR	transmembranesensor	.	Rhizosphere	0.003429466	0.005374863	0.022423464	0.022423464	0.003081651	0.002357088	0.005052866	0.003226258	0.006243118	0.005548986	0.004810002	0.004897344
OtherFunctions	Unknown	K15125	fhaB	filamentoushemagglutinin	.	Rhizosphere	0.001605832	0.005314115	0.017808098	0.017808098	0.001540826	0.000729575	0.002387618	0.001765311	0.007712087	0.00245986	0.006468624	0.004615888
OtherFunctions	Unknown	K06145	gntR	LacIfamilytranscriptionalregulator,gluconateutilizationsystemGnt-Itranscriptionalrepressor	.	Rhizosphere	0.00236489	0.005158362	0.020946135	0.020946135	0.002903864	0.001234665	0.00416445	0.001156583	0.005569841	0.006635901	0.003980691	0.004447014
OtherFunctions	Unknown	K14160	imuA	proteinImuA	.	Rhizosphere	0.003391089	0.004604564	0.046097194	0.046097194	0.003792802	0.002076482	0.00416445	0.003530622	0.005202598	0.004347659	0.004533565	0.004334431
OtherFunctions	Unknown	K14998	SURF1,SHY1	surfeitlocus1familyprotein	.	Rhizosphere	0.002848035	0.004327032	0.012568012	0.012568012	0.003437226	0.001851997	0.002998404	0.003104513	0.004590528	0.004004423	0.003759542	0.004953636
OtherFunctions	Unknown	K18926	lmrB	MFStransporter,DHA2family,lincomycinresistanceprotein	.	Rhizosphere	0.001475902	0.004250603	0.03421629	0.03421629	0.002429764	0.001122423	0.001499202	0.000852219	0.006426739	0.005148544	0.001824484	0.003602644
MembraneTransport	ABCtransporters	K02073	metQ	D-methioninetransportsystemsubstrate-bindingprotein	.	Rhizosphere	0.001307996	0.00420351	0.019381792	0.019381792	0.001422301	0.000561211	0.00166578	0.001582693	0.00661036	0.004576484	0.003206668	0.002420527
OtherFunctions	Unknown	K07146	UPF0176protein	protein	.	Rhizosphere	0.002088166	0.00418806	0.034296081	0.034296081	0.002311238	0.001066302	0.00333156	0.001643565	0.006059497	0.003603981	0.003317243	0.003771518
OtherFunctions	Unknown	K13021	ttuB	MFStransporter,ACSfamily,tartratetransporter	.	Rhizosphere	0.006344031	0.004037054	0.019604593	0.019604593	0.005807727	0.005219265	0.006496542	0.00785259	0.004039665	0.002688684	0.005141726	0.00427814
OtherFunctions	Unknown	K03567	gcvR	glycinecleavagesystemtranscriptionalrepressor	.	Rhizosphere	0.002659797	0.003948295	0.010002841	0.010002841	0.003259439	0.002806057	0.002443144	0.002130548	0.004651735	0.004004423	0.003759542	0.003377479
OtherFunctions	Unknown	K09921	uncharacterizedprotein	uncharacterizedprotein	.	Rhizosphere	0.00187593	0.00388234	0.029630875	0.029630875	0.001896401	0.00101018	0.002831826	0.001765311	0.005141391	0.004347659	0.002156208	0.003884101
OtherFunctions	Unknown	K05548	benK	MFStransporter,AAHSfamily,benzoatetransportprotein	.	Rhizosphere	0.001218155	0.003756347	0.026681899	0.026681899	0.001600088	0.001066302	0.00111052	0.00109571	0.005692255	0.004576484	0.001548047	0.003208605
OtherFunctions	Unknown	K02444	glpR	DeoRfamilytranscriptionalregulator,glycerol-3-phosphateregulonrepressor	.	Rhizosphere	0.001760285	0.003187461	0.018763111	0.018763111	0.001600088	0.000729575	0.002276566	0.002434912	0.003794836	0.003432363	0.002764369	0.002758274
OtherFunctions	Unknown	K06995	uncharacterizedprotein	uncharacterizedprotein	.	Rhizosphere	0.001577792	0.003148951	0.046062152	0.046062152	0.001363038	0.000673454	0.002387618	0.001887057	0.004529321	0.003375157	0.002045633	0.002645692
OtherFunctions	Unknown	K05836	hutC	GntRfamilytranscriptionalregulator,histidineutilizationrepressor	.	Rhizosphere	0.001334422	0.002913184	0.019126554	0.019126554	0.001422301	0.000561211	0.001832358	0.00152182	0.004223286	0.002574272	0.00232207	0.002533109
OtherFunctions	Unknown	K03643	lptE,rlpB	LPS-assemblylipoprotein	.	Rhizosphere	0.002019011	0.002891517	0.037655381	0.037655381	0.001837138	0.001459149	0.002831826	0.001947929	0.003182766	0.002631478	0.00254322	0.003208605
OtherFunctions	Unknown	K13643	iscR	Rrf2familytranscriptionalregulator,iron-sulfurclusterassemblytranscriptionfactor	.	Rhizosphere	0.001800602	0.002783212	0.038312419	0.038312419	0.001718613	0.001346907	0.002554196	0.001582693	0.003366387	0.002402654	0.002211495	0.003152314
OtherFunctions	Unknown	K12542	lapC	membranefusionprotein,adhesintransportsystem	.	Rhizosphere	0.001226792	0.002687878	0.047860661	0.047860661	0.001540826	0.000448969	0.00194341	0.000973965	0.003060352	0.003603981	0.001216322	0.002870857
OtherFunctions	Unknown	K06140	rnk	regulatorofnucleosidediphosphatekinase	.	Rhizosphere	0.000885466	0.002685735	0.007190955	0.007190955	0.000829675	0.000392848	0.001832358	0.000486982	0.002448282	0.003375157	0.001879771	0.003039731
OtherFunctions	Unknown	K05527	bolA	BolAprotein	.	Rhizosphere	0.001776407	0.00265395	0.035732094	0.035732094	0.002133451	0.001234665	0.002276566	0.001460947	0.003121559	0.002917508	0.002156208	0.002420527
OtherFunctions	Unknown	K14761	ybcJ	ribosome-associatedprotein	.	Rhizosphere	0.001304012	0.002580001	0.041791997	0.041791997	0.001659351	0.001178544	0.001221572	0.001156583	0.003366387	0.003432363	0.001382185	0.00213907
OtherFunctions	Unknown	K07266	kpsC,lipA	capsularpolysaccharideexportprotein	.	Rhizosphere	0.001192748	0.002389136	0.019644844	0.019644844	0.001777876	0.000897938	0.000999468	0.00109571	0.003243973	0.002631478	0.001879771	0.001801322
MembraneTransport	ABCtransporters	K02072	metI	D-methioninetransportsystempermeaseprotein	.	Rhizosphere	0.000669385	0.002339011	0.042216527	0.042216527	0.000533363	0.000392848	0.000777364	0.000973965	0.004100872	0.002574272	0.001161035	0.001519865
OtherFunctions	Unknown	K13653	K13653	AraCfamilytranscriptionalregulator	.	Rhizosphere	0.001399334	0.002307827	0.002725583	0.002725583	0.001363038	0.001234665	0.001721306	0.001278329	0.002081039	0.002402654	0.002045633	0.002701983
OtherFunctions	Unknown	K07168	K07168	CBSdomain-containingmembraneprotein	.	Rhizosphere	0.000752212	0.002155143	0.039862555	0.039862555	0.001125988	0.000224485	0.00111052	0.000547855	0.00330518	0.002631478	0.000995173	0.001688739
OtherFunctions	Unknown	K07233	pcoB,copB	copperresistanceproteinB	.	Rhizosphere	0.000806275	0.002066071	0.010555819	0.010555819	0.0009482	0.000729575	0.000999468	0.000547855	0.002387075	0.002688684	0.001105748	0.002082779
OtherFunctions	Unknown	K07265	kpsS,lipB	capsularpolysaccharideexportprotein	.	Rhizosphere	0.001172643	0.002002902	0.034762164	0.034762164	0.001185251	0.000561211	0.00166578	0.001278329	0.001591383	0.002574272	0.00210092	0.001745031
OtherFunctions	Unknown	K06194	nlpD	lipoproteinNlpD	.	Rhizosphere	0.001053063	0.001955627	0.029532852	0.029532852	0.001303776	0.000673454	0.001443676	0.000791346	0.001897418	0.002288242	0.001216322	0.002420527
OtherFunctions	Unknown	K06938	uncharacterizedprotein	uncharacterizedprotein	.	Rhizosphere	0.00089843	0.001742908	0.006800639	0.006800639	0.000888938	0.000392848	0.001277098	0.001034838	0.001958625	0.001887799	0.001492759	0.001632448
OtherFunctions	Unknown	K03554	rdgC	recombinationassociatedproteinRdgC	.	Rhizosphere	0.000829408	0.001626207	0.040928495	0.040928495	0.00071115	0.000392848	0.00166578	0.000547855	0.001713797	0.001773387	0.001216322	0.001801322
OtherFunctions	Unknown	K08173	ydfJ	MFStransporter,MHSfamily,metabolite:H+symporter	.	Rhizosphere	0.000697555	0.001619197	0.01049852	0.01049852	0.000888938	0.000448969	0.000721838	0.000730474	0.001958625	0.002059418	0.000995173	0.001463574
OtherFunctions	Unknown	K17243	aguG	alpha-1,4-digalacturonatetransportsystempermeaseprotein	.	Rhizosphere	0.000831084	0.00159089	0.030934888	0.030934888	0.001066725	0.000617332	0.000666312	0.000973965	0.001958625	0.001830593	0.000829311	0.001745031
OtherFunctions	Unknown	K09975	uncharacterizedprotein	uncharacterizedprotein	.	Rhizosphere	0.000650793	0.001523984	0.029733041	0.029733041	0.000592625	0.000280606	0.000999468	0.000730474	0.002142246	0.001773387	0.000829311	0.001350992
OtherFunctions	Unknown	K10763	hda	DnaA-homologprotein	.	Rhizosphere	0.000772014	0.00151144	0.042523855	0.042523855	0.000592625	0.000392848	0.001554728	0.000547855	0.001591383	0.001716181	0.001105748	0.001632448
OtherFunctions	Unknown	K16088	TC.FEV.OM1,fhuE,fpvA,fptA	outer-membranereceptorforferriccoprogenandferric-rhodotorulicacid	.	Rhizosphere	0.000347208	0.001447981	0.013723807	0.013723807	0.000533363	0.000112242	0.000499734	0.000243491	0.001775004	0.001830593	0.000497586	0.001688739
MembraneTransport	Bacterialsecretionsystem	K03203	virB8,lvhB8	typeIVsecretionsystemproteinVirB8	.	Rhizosphere	0.00072332	0.001440131	0.009299988	0.009299988	0.000592625	0.000448969	0.000999468	0.000852219	0.001713797	0.001430151	0.001603334	0.001013244
OtherFunctions	Unknown	K17241	aguE	alpha-1,4-digalacturonatetransportsystemsubstrate-bindingprotein	.	Rhizosphere	0.000763118	0.00141227	0.042364626	0.042364626	0.001007463	0.00050509	0.000444208	0.00109571	0.001530176	0.001544563	0.000829311	0.001745031
OtherFunctions	Unknown	K16783	bioN	biotintransportsystempermeaseprotein	.	Rhizosphere	0.000420032	0.001405112	0.038975968	0.038975968	0.000533363	0.000392848	0.000388682	0.000365237	0.00165259	0.002345448	0.000552874	0.001069535
OtherFunctions	Unknown	K02463	gspN	generalsecretionpathwayproteinN	.	Rhizosphere	0.000562943	0.001303962	0.026103824	0.026103824	0.000651888	0.000224485	0.000888416	0.000486982	0.001775004	0.001258533	0.000718736	0.001463574
OtherFunctions	Unknown	K17213	_inositoltransportsystemsubstrate-bindingprotein	_inositoltransportsystemsubstrate-bindingprotein	.	Rhizosphere	0.000635682	0.001220533	0.002229904	0.002229904	0.000533363	0.000673454	0.000666312	0.000669601	0.001162934	0.001315739	0.000939885	0.001463574
OtherFunctions	Unknown	K17242	aguF	alpha-1,4-digalacturonatetransportsystempermeaseprotein	.	Rhizosphere	0.000479315	0.001192091	0.036778383	0.036778383	0.000592625	0.000448969	0.000388682	0.000486982	0.001713797	0.001430151	0.000442299	0.001182118
OtherFunctions	Unknown	K07213	ATOX1,ATX1,copZ,golB	copperchaperone	.	Rhizosphere	0.000798142	0.00113393	0.003868829	0.003868829	0.000888938	0.000729575	0.000721838	0.000852219	0.001101727	0.001144121	0.000995173	0.0012947
MembraneTransport	ABCtransporters	K11605	sitC	manganese/irontransportsystempermeaseprotein	.	Rhizosphere	8.65E-05	0.001125879	0.038479579	0.038479579	0.000118525	0	0.000166578	6.09E-05	0.001775004	0.001658975	0	0.001069535
OtherFunctions	Unknown	K06186	bamE,smpA	outermembraneproteinassemblyfactorBamE	.	Rhizosphere	0.000497931	0.001113001	0.040450219	0.040450219	0.0004741	0.000224485	0.00111052	0.000182618	0.000856899	0.000972503	0.00127161	0.001350992
OtherFunctions	Unknown	K03577	acrR,smeT	TetR/AcrRfamilytranscriptionalregulator,acrABoperonrepressor	.	Rhizosphere	0.000515632	0.00104086	0.010070676	0.010070676	0.000414838	0.00050509	0.000777364	0.000365237	0.001346555	0.001086915	0.000829311	0.000900661
OtherFunctions	Unknown	K08225	entS	MFStransporter,ENTSfamily,enterobactin(siderophore)exporter	.	Rhizosphere	0.000593845	0.001026854	0.037583166	0.037583166	0.0004741	0.000448969	0.000721838	0.000730474	0.001346555	0.000915297	0.000663449	0.001182118
OtherFunctions	Unknown	K11811	arsH	arsenicalresistanceproteinArsH	.	Rhizosphere	0.000315286	0.001024997	0.01355203	0.01355203	0.000533363	5.61E-05	0.000610786	6.09E-05	0.001162934	0.001372945	0.000663449	0.000900661
MembraneTransport	ABCtransporters	K10189	lacF,araP	lactose/L-arabinosetransportsystempermeaseprotein	.	Rhizosphere	0.000503087	0.001019935	0.000847875	0.000847875	0.000414838	0.00050509	0.000666312	0.00042611	0.00104052	0.000972503	0.000884598	0.001182118
MembraneTransport	ABCtransporters	K11606	sitD	manganese/irontransportsystempermeaseprotein	.	Rhizosphere	8.59E-05	0.001000756	0.031000474	0.031000474	5.93E-05	0.000112242	0.000111052	6.09E-05	0.001162934	0.001658975	5.53E-05	0.001125826
OtherFunctions	Unknown	K05834	rhtB	homoserine/homoserinelactoneeffluxprotein	.	Rhizosphere	0.000433894	0.000960496	0.005229075	0.005229075	0.00071115	0.000336727	0.000444208	0.000243491	0.000979313	0.000743679	0.001105748	0.001013244
OtherFunctions	Unknown	K03614	rnfD	electrontransportcomplexproteinRnfD	.	Rhizosphere	0.000229597	0.000949999	0.042494495	0.042494495	0.000296313	5.61E-05	0.000444208	0.000121746	0.000244828	0.001430151	0.000774023	0.001350992
OtherFunctions	Unknown	K02494	lolB	outermembranelipoproteinLolB	.	Rhizosphere	0.000505017	0.000948345	0.034318338	0.034318338	0.000414838	0.000224485	0.00083289	0.000547855	0.000918106	0.001029709	0.000663449	0.001182118
OtherFunctions	Unknown	K03477	ulaR	DeoRfamilytranscriptionalregulator,ulaGandulaABCDEFoperontranscriptionalrepressor	.	Rhizosphere	0.000551649	0.000937	0.0046246	0.0046246	0.000533363	0.000392848	0.000610786	0.000669601	0.001101727	0.000915297	0.000774023	0.000956952
MembraneTransport	Bacterialsecretionsystem	K03219	yscC,sctC	typeIIIsecretionproteinC	.	Rhizosphere	0.000357799	0.000932833	0.001638096	0.001638096	0.000296313	0.000280606	0.000610786	0.000243491	0.000918106	0.000858091	0.000829311	0.001125826
OtherFunctions	Unknown	K03690	ubiJ	ubiquinonebiosynthesisproteinUbiJ	.	Rhizosphere	0.000331712	0.000923407	0.004685806	0.004685806	0.000355575	5.61E-05	0.000610786	0.000304364	0.001101727	0.000972503	0.000718736	0.000900661
SignalTransduction	Calciumsignalingpathway	K07190	PHKA_B	phosphorylasekinasealpha/betasubunit	.	Rhizosphere	0.000460911	0.000885189	0.036644016	0.036644016	0.000296313	0.00050509	0.00055526	0.000486982	0.001346555	0.000743679	0.000718736	0.000731787
MembraneTransport	ABCtransporters	K11604	sitA	manganese/irontransportsystemsubstrate-bindingprotein	.	Rhizosphere	5.69E-05	0.000875666	0.036569078	0.036569078	0	0	0.000166578	6.09E-05	0.001285348	0.001372945	0	0.00084437
OtherFunctions	Unknown	K09941	uncharacterizedprotein	uncharacterizedprotein	.	Rhizosphere	0.000422791	0.000864572	0.039160649	0.039160649	0.000651888	0.000224485	0.000388682	0.00042611	0.000918106	0.001258533	0.000718736	0.000562913
OtherFunctions	Unknown	K12056	traG	conjugaltransfermatingpairstabilizationproteinTraG	.	Rhizosphere	0.000170866	0.000863697	0.048057062	0.048057062	0.000177788	5.61E-05	0.000388682	6.09E-05	0.001530176	0.000858091	0.000165862	0.000900661
OtherFunctions	Unknown	K07396	putativeprotein-disulfideisomerase	putativeprotein-disulfideisomerase	.	Rhizosphere	0.000444188	0.000793817	0.031638925	0.031638925	0.0004741	0.000392848	0.000666312	0.000243491	0.000918106	0.000972503	0.000552874	0.000731787
OtherFunctions	Unknown	K05819	mhpT	MFStransporter,AAHSfamily,3-hydroxyphenylpropionicacidtransporter	.	Rhizosphere	0.000320398	0.000780594	0.041177933	0.041177933	0.000414838	0.000168363	0.000333156	0.000365237	0.001162934	0.000457648	0.000995173	0.000506622
OtherFunctions	Unknown	K06191	nrdH	glutaredoxin-likeproteinNrdH	.	Rhizosphere	0.000275783	0.000774431	0.003380609	0.003380609	0.000414838	5.61E-05	0.000388682	0.000243491	0.000795692	0.00057206	0.000829311	0.000900661
OtherFunctions	Unknown	K06884	uncharacterizedprotein	uncharacterizedprotein	.	Rhizosphere	0.000491094	0.000771179	0.009120753	0.009120753	0.000355575	0.000561211	0.000499734	0.000547855	0.00061207	0.000743679	0.000884598	0.00084437
OtherFunctions	Unknown	K03647	nrdI	proteininvolvedinribonucleotidereduction	.	Rhizosphere	0.000249252	0.000720287	0.003225879	0.003225879	0.0004741	0.000168363	0.000111052	0.000243491	0.000795692	0.000858091	0.000608161	0.000619204
OtherFunctions	Unknown	K05564	phaG	multicomponentK+:H+antiportersubunitG	.	Rhizosphere	8.65E-05	0.000683179	0.044557239	0.044557239	0.000118525	0	0.000166578	6.09E-05	0.000856899	0.001201327	5.53E-05	0.000619204
OtherFunctions	Unknown	K13794	tcuR	LysRfamilytranscriptionalregulator,regulatoryproteinfortcuABC	.	Rhizosphere	0.000157536	0.000668292	0.008869184	0.008869184	0.000118525	0.000112242	0.00027763	0.000121746	0.00104052	0.000514854	0.000442299	0.000675496
OtherFunctions	Unknown	K03749	dedD	DedDprotein	.	Rhizosphere	0.000271112	0.00064803	0.034023677	0.034023677	0.000118525	5.61E-05	0.000666312	0.000243491	0.000734484	0.000629266	0.000552874	0.000675496
OtherFunctions	Unknown	K11733	lysP	lysine-specificpermease	.	Rhizosphere	5.91E-05	0.000644774	0.027996093	0.027996093	5.93E-05	0	5.55E-05	0.000121746	0.001162934	0.000743679	0.000165862	0.000506622
OtherFunctions	Unknown	K02167	betI	TetR/AcrRfamilytranscriptionalregulator,transcriptionalrepressorofbetgenes	.	Rhizosphere	0.000305285	0.000620386	0.021447615	0.021447615	0.000355575	5.61E-05	0.000444208	0.000365237	0.000734484	0.000629266	0.000442299	0.000675496
OtherFunctions	Unknown	K02525	kdgR	LacIfamilytranscriptionalregulator,kdgoperonrepressor	.	Rhizosphere	0.00035005	0.000614444	0.01090766	0.01090766	0.000355575	0.000224485	0.000333156	0.000486982	0.000489656	0.000686473	0.000718736	0.000562913
OtherFunctions	Unknown	K16234	hutT	histidinetransporter	.	Rhizosphere	4.39E-05	0.000607044	0.000871789	0.000871789	5.93E-05	0	5.55E-05	6.09E-05	0.000734484	0.000686473	0.000331724	0.000675496
ReplicationandRepair	Homologousrecombination	K02686	priB	primosomalreplicationproteinN	.	Rhizosphere	0.000157387	0.000547546	0.012546585	0.012546585	0.000118525	5.61E-05	0.000333156	0.000121746	0.000550863	0.000743679	0.000276437	0.000619204
OtherFunctions	Unknown	K03597	rseA	sigma-EfactornegativeregulatoryproteinRseA	.	Rhizosphere	0.00018755	0.000531262	0.008666746	0.008666746	0.000355575	5.61E-05	0.00027763	6.09E-05	0.000489656	0.000686473	0.000442299	0.000506622
OtherFunctions	Unknown	K09978	uncharacterizedprotein	uncharacterizedprotein	.	Rhizosphere	0.000115742	0.000479891	0.031610986	0.031610986	0.000118525	5.61E-05	0.000166578	0.000121746	0.000673277	0.000743679	0.00022115	0.000281457
OtherFunctions	Unknown	K16235	mmuP	S-methylmethioninetransporter	.	Rhizosphere	0.000146159	0.000458024	0.003780514	0.003780514	0.000296313	0	0.000166578	0.000121746	0.000428449	0.000400442	0.000552874	0.000450331
OtherFunctions	Unknown	K15586	nikC	nickeltransportsystempermeaseprotein	.	Rhizosphere	0.000129773	0.000446851	0.023080975	0.023080975	0.000118525	0.000112242	0.000166578	0.000121746	0.000428449	0.000686473	0.000165862	0.000506622
MembraneTransport	Bacterialsecretionsystem	K03194	virB1	typeIVsecretionsystemproteinVirB1	.	Rhizosphere	0.000157833	0.000436776	0.039042145	0.039042145	0.000118525	0.000224485	0.000166578	0.000121746	0.000734484	0.000400442	0.000387012	0.000225165
OtherFunctions	Unknown	K18146	adeB	multidrugeffluxpump	.	Rhizosphere	7.18E-05	0.000406468	0.009494495	0.009494495	5.93E-05	5.61E-05	0.000111052	6.09E-05	0.00061207	0.00028603	0.00022115	0.000506622
OtherFunctions	Unknown	K12060	traU	conjugaltransferpilusassemblyproteinTraU	.	Rhizosphere	0.000129624	0.000389125	0.047241743	0.047241743	0.000118525	5.61E-05	0.000222104	0.000121746	0.000367242	0.00057206	0.000110575	0.000506622
OtherFunctions	Unknown	K12057	traF	conjugaltransferpilusassemblyproteinTraF	.	Rhizosphere	7.22E-05	0.000332417	0.003052681	0.003052681	0	5.61E-05	0.000111052	0.000121746	0.000428449	0.00028603	0.00022115	0.000394039
OtherFunctions	Unknown	K18166	FOXRED1	FAD-dependentoxidoreductasedomain-containingprotein1	.	Rhizosphere	0.000130558	0.000327498	0.01405351	0.01405351	0.000177788	5.61E-05	0.000166578	0.000121746	0.000244828	0.000228824	0.000442299	0.000394039
MembraneTransport	ABCtransporters	K10020	occQ,nocQ	octopine/nopalinetransportsystempermeaseprotein	.	Rhizosphere	0.000116145	0.000326748	0.017510359	0.017510359	5.93E-05	5.61E-05	0.000166578	0.000182618	0.000183621	0.00028603	0.000387012	0.000450331
OtherFunctions	Unknown	K09892	zapB	celldivisionproteinZapB	.	Rhizosphere	0.000100673	0.000315594	0.016761809	0.016761809	0.000118525	0.000112242	0.000111052	6.09E-05	0.000244828	0.000457648	0.000165862	0.000394039
OtherFunctions	Unknown	K12065	traB	conjugaltransferpilusassemblyproteinTraB	.	Rhizosphere	8.65E-05	0.000305231	0.030906239	0.030906239	0.000118525	0	0.000166578	6.09E-05	0.000428449	0.000400442	0.000110575	0.000281457
OtherFunctions	Unknown	K15782	doeX	Lrp/AsnCfamilytranscriptionalregulator,regulatorofectoine-degradationgenes	.	Rhizosphere	7.17E-05	0.000202348	0.026513792	0.026513792	5.93E-05	0	0.000166578	6.09E-05	0.000244828	0.000228824	0.000110575	0.000225165
OtherFunctions	Unknown	K07149	uncharacterizedprotein	uncharacterizedprotein	.	Rhizosphere	8.76E-05	0.000202348	0.033113887	0.033113887	0.000177788	5.61E-05	5.55E-05	6.09E-05	0.000244828	0.000228824	0.000110575	0.000225165
OtherFunctions	Unknown	K01163	uncharacterizedprotein	uncharacterizedprotein	.	Rhizosphere	8.70E-05	0.000200639	0.010332781	0.010332781	5.93E-05	5.61E-05	0.000111052	0.000121746	0.000183621	0.000171618	0.000165862	0.000281457
OtherFunctions	Unknown	K13772	rirA	Rrf2familytranscriptionalregulator,iron-responsiveregulator	.	Rhizosphere	4.35E-05	0.000188755	0.041091275	0.041091275	0.000118525	0	5.55E-05	0	0.000244828	0.00028603	5.53E-05	0.000168874
OtherFunctions	Unknown	K18904	nodT,ameC	outermembraneprotein,multidrugeffluxsystem	.	Rhizosphere	2.91E-05	0.000187818	0.012669113	0.012669113	0	0	5.55E-05	6.09E-05	0.000244828	0.000114412	0.000110575	0.000281457
OtherFunctions	Unknown	K16258	mxaK	mxaKprotein	.	Rhizosphere	4.27E-05	0.000187545	0.003954303	0.003954303	5.93E-05	5.61E-05	5.55E-05	0	0.000244828	0.000171618	0.00022115	0.000112583
OtherFunctions	Unknown	K17669	PET309	pentatricopeptiderepeat-containingproteinPET309	.	Rhizosphere	0.000101861	0.000187545	0.036457559	0.036457559	0.000118525	5.61E-05	0.000111052	0.000121746	0.000244828	0.000171618	0.00022115	0.000112583
OtherFunctions	Unknown	K17967	UGO1	mitochondrialfusionandtransportproteinUGO1	.	Rhizosphere	0.000103198	0.000186567	0.040466675	0.040466675	0.000118525	5.61E-05	5.55E-05	0.000182618	0.000183621	0.000171618	0.000165862	0.000225165
SignalTransduction	Two-componentsystem	K06598	chpC	chemosensorypilisystemproteinChpC	.	Rhizosphere	5.69E-05	0.000186316	0.016740263	0.016740263	0	0	0.000166578	6.09E-05	0.000183621	0.000171618	0.00022115	0.000168874
ExcretorySystem	Proximaltubulebicarbonatereclamation	K13577	SLC25A10,DIC	solutecarrierfamily25(mitochondrialdicarboxylatetransporter),member10	.	Rhizosphere	8.80E-05	0.000172494	0.003925299	0.003925299	0.000118525	5.61E-05	5.55E-05	0.000121746	0.000183621	0.000171618	0.000165862	0.000168874
OtherFunctions	Unknown	K18301	mexL	TetR/AcrRfamilytranscriptionalregulator,mexJKoperontranscriptionalrepressor	.	Rhizosphere	5.89E-05	0.000171745	0.026582337	0.026582337	0.000118525	5.61E-05	0	6.09E-05	0.000122414	0.000228824	0.000110575	0.000225165
OtherFunctions	Unknown	K12062	trbI	conjugaltransferpilinsignalpeptidaseTrbI	.	Rhizosphere	1.48E-05	0.000160403	0.039768675	0.039768675	5.93E-05	0	0	0	0.000244828	0.000171618	0	0.000225165
OtherFunctions	Unknown	K13255	fhuF	ferricironreductaseproteinFhuF	.	Rhizosphere	4.39E-05	0.00016013	0.046418729	0.046418729	5.93E-05	0	5.55E-05	6.09E-05	0.000244828	0.000228824	0.000110575	5.63E-05
OtherFunctions	Unknown	K03263	EIF5A	translationinitiationfactor5A	.	Rhizosphere	4.31E-05	0.00014189	0.014896531	0.014896531	0	5.61E-05	5.55E-05	6.09E-05	6.12E-05	0.000171618	0.000165862	0.000168874
OtherFunctions	Unknown	K12243	pchR	AraCfamilytranscriptionalregulator,transcriptionalactivatorofthegenesforpyochelinandferripyochelinreceptors	.	Rhizosphere	2.87E-05	0.000131778	0.049362022	0.049362022	5.93E-05	0	5.55E-05	0	0.000244828	0.000114412	5.53E-05	0.000112583
OtherFunctions	Unknown	K07153	hflD	highfrequencylysogenizationprotein	.	Rhizosphere	1.39E-05	0.000131047	0.044682254	0.044682254	0	0	5.55E-05	0	0.000244828	5.72E-05	0.000165862	5.63E-05
NeurodegenerativeDiseases	Parkinson'sdisease	K05687	PARK7	proteinDJ-1	.	Rhizosphere	4.39E-05	0.000100694	0.029862555	0.029862555	5.93E-05	0	5.55E-05	6.09E-05	0.000122414	5.72E-05	0.000110575	0.000112583
OtherFunctions	Unknown	K18905	ameR,rmiR	TetR/AcrRfamilytranscriptionalregulator,repressoroftheameABCoperon	.	Rhizosphere	0	0.0000721	0.032831064	0.032831064	0	0	0	0	6.12E-05	0.000114412	0	0.000112583
OtherFunctions	Unknown	K16260	mxaD	mxaDprotein	.	Rhizosphere	0.0000139	0.0000718	0.023187522	0.023187522	0	0	5.55E-05	0	6.12E-05	0.000114412	5.53E-05	5.63E-05
OtherFunctions	Unknown	K11567	DAD2,HSK1	DASHcomplexsubunitDAD2	.	Rhizosphere	0.0000148	0.0000713	0.025078134	0.025078134	5.93E-05	0	0	0	6.12E-05	5.72E-05	0.000110575	5.63E-05
OtherFunctions	Unknown	K04769	spoVT	AbrBfamilytranscriptionalregulator,stageVsporulationproteinT	.	Rhizosphere	0	0.0000713	0.001443589	0.001443589	0	0	0	0	6.12E-05	5.72E-05	0.000110575	5.63E-05
OtherFunctions	Unknown	K18344	vanRB,vanR,vanRD	two-componentsystem,OmpRfamily,responseregulatorVanR	.	Rhizosphere	0	0.0000713	0.001443589	0.001443589	0	0	0	0	6.12E-05	5.72E-05	0.000110575	5.63E-05
OtherFunctions	Unknown	K18923	stbD	antitoxinStbD	.	Rhizosphere	0	0.0000713	0.001443589	0.001443589	0	0	0	0	6.12E-05	5.72E-05	0.000110575	5.63E-05
OtherFunctions	Unknown	K14972	PAXIP1,PTIP	PAX-interactingprotein1	.	Rhizosphere	0	0.000058	0.042564342	0.042564342	0	0	0	0	6.12E-05	0.000114412	0	5.63E-05
OtherFunctions	Unknown	K06298	gerM	germinationproteinM	.	Rhizosphere	0	0.0000577	0.040803244	0.040803244	0	0	0	0	6.12E-05	5.72E-05	0	0.000112583
OtherFunctions	Unknown	K17801	MBA1	mitochondrialproteinMBA1	.	Rhizosphere	0	0.0000573	0.042071623	0.042071623	0	0	0	0	6.12E-05	0	5.53E-05	0.000112583
OtherFunctions	Unknown	K10080	LMAN1,ERGIC53	lectin,mannose-binding1	.	Rhizosphere	0	0.0000572	0.039543033	0.039543033	0	0	0	0	6.12E-05	5.72E-05	0.000110575	0
K2000032Development	Axonguidance	K06843	NTN1	netrin1	.	Rhizosphere	0	0.000057	0.040108914	0.040108914	0	0	0	0	6.12E-05	0	0.000110575	5.63E-05
K2000012Transcription	Basaltranscriptionfactors	K03129	TAF4	transcriptioninitiationfactorTFIIDsubunit4	.	Rhizosphere	0	0.000056	0.042460282	0.042460282	0	0	0	0	0	5.72E-05	0.000110575	5.63E-05
OtherFunctions	Unknown	K13979	yahK	uncharacterizedzinc-typealcoholdehydrogenase-likeprotein	.	Rhizosphere	0.012678059	0.018383176	0.033466083	0.033466083	0.013511856	0.00993344	0.015214125	0.012052813	0.02295264	0.019736086	0.015701616	0.015142364
CarbohydrateMetabolism	Fructoseandmannosemetabolism	K00009	mtlD	mannitol-1-phosphate5-dehydrogenase	[EC:1.1.1.17]	Rhizosphere	0.001327744	0.00196439	0.042322126	0.042322126	0.001422301	0.001571392	0.001221572	0.00109571	0.002631903	0.001544563	0.001879771	0.001801322
CarbohydrateMetabolism	Pentosephosphatepathway	K00090	E1.1.1.215	gluconate2-dehydrogenase	[EC:1.1.1.215]	Rhizosphere	0.001858314	0.003115586	0.002453297	0.002453297	0.001659351	0.001515271	0.002554196	0.001704438	0.003243973	0.002803096	0.003206668	0.003208605
AminoAcidMetabolism	Histidinemetabolism	K00013	hisD	histidinoldehydrogenase	[EC:1.1.1.23]	Rhizosphere	0.05070705	0.056744341	0.011690304	0.011690304	0.047350758	0.050677382	0.053971275	0.050828783	0.056188062	0.057148839	0.059544509	0.054095953
OtherFunctions	Unknown	K00098	idnD	L-idonate5-dehydrogenase	[EC:1.1.1.264]	Rhizosphere	0.002520658	0.004446991	0.041269682	0.041269682	0.003022389	0.002076482	0.002609722	0.002374039	0.005814669	0.005548986	0.002709082	0.003715227
OtherFunctions	Unknown	K05886	sdh	serine3-dehydrogenase(NADP+)	[EC:1.1.1.276]	Rhizosphere	0.000505487	0.000908042	0.018659761	0.018659761	0.000651888	0.00050509	0.000499734	0.000365237	0.000979313	0.001201327	0.000663449	0.000788078
CarbohydrateMetabolism	Pentoseandglucuronateinterconversions	K00039	rbtD	ribitol2-dehydrogenase	[EC:1.1.1.56]	Rhizosphere	0.000464882	0.001110509	0.009816266	0.009816266	0.000651888	0.000392848	0.000388682	0.00042611	0.001468969	0.000858091	0.001326897	0.000788078
CarbohydrateMetabolism	Pyruvatemetabolism	K00048	fucO	lactaldehydereductase	[EC:1.1.1.77]	Rhizosphere	4.27E-05	0.000187087	0.016806203	0.016806203	5.93E-05	5.61E-05	5.55E-05	0	0.000244828	5.72E-05	0.00022115	0.000225165
CarbohydrateMetabolism	Glyoxylateanddicarboxylatemetabolism	K07246	ttuC,dmlA	tartratedehydrogenase/decarboxylase/D-malatedehydrogenase	[EC:1.1.1.93 4.1.1.73 1.1.1.83]	Rhizosphere	0.024059489	0.028826347	0.00874488	0.00874488	0.02251976	0.023570875	0.026041696	0.024105626	0.030542313	0.029403907	0.029634036	0.025725131
OtherFunctions	Unknown	K17755	codA	cholineoxidase	[EC:1.1.3.17]	Rhizosphere	7.28E-05	0.000433801	0.014193678	0.014193678	0.000118525	5.61E-05	5.55E-05	6.09E-05	0.000489656	0.00057206	0.000110575	0.000562913
OtherFunctions	Unknown	K17893	AOX1,AOX2	ubiquinoloxidase	[EC:1.10.3.11]	Rhizosphere	0.000128287	0.000553443	0.042066177	0.042066177	0.000118525	5.61E-05	0.00027763	6.09E-05	0.000795692	0.000800885	0.000110575	0.000506622
BiosynthesisofPolyketidesandTerpenoids	Carotenoidbiosynthesis	K09840	NCED	9-cis-epoxycarotenoiddioxygenase	[EC:1.13.11.51]	Rhizosphere	0.0000148	0.0000575	0.024534391	0.024534391	5.93E-05	0	0	0	6.12E-05	5.72E-05	5.53E-05	5.63E-05
AminoAcidMetabolism	Tryptophanmetabolism	K00466	tryptophan2-monooxygenase	tryptophan2-monooxygenase	[EC:1.13.12.3]	Rhizosphere	0.001924997	0.003356749	0.008838641	0.008838641	0.001777876	0.001683634	0.001499202	0.002739276	0.004039665	0.00274589	0.003151381	0.003490061
TransportandCatabolism	Peroxisome	K00477	PHYH	phytanoyl-CoAhydroxylase	[EC:1.14.11.18]	Rhizosphere	0.000331712	0.000749241	0.041195217	0.041195217	0.000355575	5.61E-05	0.000610786	0.000304364	0.000979313	0.000514854	0.000939885	0.000562913
AminoAcidMetabolism	Arginineandprolinemetabolism	K00472	P4HA	prolyl4-hydroxylase	[EC:1.14.11.2]	Rhizosphere	0.00110937	0.002277571	0.011985439	0.011985439	0.0009482	0.000561211	0.001832358	0.00109571	0.002754317	0.001887799	0.001935058	0.002533109
XenobioticsBiodegradationandMetabolism	degradationviaCoAligation	K05550	benB-xylY	benzoate/toluate1,2-dioxygenasesubunitbeta	[EC:1.14.12.10 1.14.12.-]	Rhizosphere	0.000701436	0.001595239	0.027455546	0.027455546	0.00071115	0.000448969	0.000610786	0.001034838	0.002448282	0.001086915	0.001382185	0.001463574
XenobioticsBiodegradationandMetabolism	degradationviaCoAligation	K10215	ethA	monooxygenase	[EC:1.14.13.-]	Rhizosphere	0.001769398	0.002402445	0.024822422	0.024822422	0.001777876	0.001403028	0.001887884	0.002008802	0.002509489	0.002860302	0.00210092	0.00213907
OtherFunctions	Unknown	K18800	ubiI	2-octaprenylphenolhydroxylase	[EC:1.14.13.-]	Rhizosphere	0.000233204	0.000461755	0.044389251	0.044389251	0.000355575	5.61E-05	0.00027763	0.000243491	0.00061207	0.00028603	0.000442299	0.000506622
AminoAcidMetabolism	Tryptophanmetabolism	K11816	YUCCA	indole-3-pyruvatemonooxygenase	[EC:1.14.13.168]	Rhizosphere	0.000531338	0.00014316	0.024781461	0.024781461	0.0004741	0.000336727	0.000888416	0.00042611	0.000183621	0	0.000276437	0.000112583
XenobioticsBiodegradationandMetabolism	Styrenedegradation	K10438	_phacB	3-hydroxyphenylacetate6-hydroxylase	[EC:1.14.13.63]	Rhizosphere	4.27E-05	0.000116225	0.043137327	0.043137327	5.93E-05	5.61E-05	5.55E-05	0	0.000183621	0.000114412	0.000110575	5.63E-05
OtherFunctions	Unknown	K16593	bioI,CYP107H	pimeloyl-acyl-carrierprotein]synthase	[EC:1.14.15.12]	Rhizosphere	0.000131512	0.000243814	0.029477329	0.029477329	5.93E-05	0.000112242	0.000111052	0.000243491	0.000244828	0.000228824	0.000276437	0.000225165
LipidMetabolism	Fattyaciddegradation	K00496	alkB1_2	alkane1-monooxygenase	[EC:1.14.15.3]	Rhizosphere	0.005427751	0.009599944	0.016990174	0.016990174	0.006222565	0.004265206	0.006718646	0.004504587	0.012180201	0.010983561	0.007242647	0.007993367
OtherFunctions	Unknown	K14266	prnA,rebH	tryptophanhalogenase	[EC:1.14.19.9]	Rhizosphere	0.007287468	0.012747691	0.034903516	0.034903516	0.007763391	0.004377448	0.009217317	0.007791718	0.018056077	0.012070476	0.010394028	0.010470184
MetabolismofCofactorsandVitamins	Porphyrinandchlorophyllmetabolism	K13786	cobR	cob(II)yrinicacida,c-diamidereductase	[EC:1.16.8.1]	Rhizosphere	4.39E-05	0.000215668	0.003975139	0.003975139	5.93E-05	0	5.55E-05	6.09E-05	0.000244828	0.000228824	0.000276437	0.000112583
NucleotideMetabolism	Purinemetabolism	K00525	nrdA,nrdE	ribonucleoside-diphosphatereductasealphachain	[EC:1.17.4.1]	Rhizosphere	0.213666475	0.234492726	0.006522789	0.006522789	0.213226566	0.213653149	0.218383771	0.209402412	0.231791059	0.231913308	0.225627802	0.248638735
XenobioticsBiodegradationandMetabolism	degradationviaCoAligation	K05784	benC-xylZ	benzoate/toluate1,2-dioxygenasereductasecomponent	[EC:1.18.1.-]	Rhizosphere	0.000792774	0.002146536	0.012128448	0.012128448	0.000651888	0.001122423	0.000666312	0.000730474	0.002937938	0.002574272	0.001216322	0.001857613
LipidMetabolism	Fattyaciddegradation	K05297	_rubredoxin-NAD+reductase	_rubredoxin-NAD+reductase	[EC:1.18.1.1]	Rhizosphere	0.000332009	0.000533263	0.036881496	0.036881496	0.000355575	0.000168363	0.000499734	0.000304364	0.00061207	0.00057206	0.000442299	0.000506622
OtherFunctions	Unknown	K00138	aldB	aldehydedehydrogenase	[EC:1.2.1.-]	Rhizosphere	0.007957582	0.014307486	0.028596306	0.028596306	0.007467078	0.003423389	0.011382831	0.009557029	0.018912975	0.013100184	0.012494948	0.012721837
AminoAcidMetabolism	Arginineandprolinemetabolism	K09472	puuC,aldH	gamma-glutamyl-gamma-aminobutyraldehydedehydrogenase	[EC:1.2.1.-]	Rhizosphere	0.004587427	0.006915848	0.041049485	0.041049485	0.005511415	0.00297442	0.005663652	0.004200223	0.008568986	0.006693107	0.005252301	0.007148997
CarbohydrateMetabolism	GlycolysisGluconeogenesis	K00128	ALDH	aldehydedehydrogenase(NAD+)	[EC:1.2.1.3]	Rhizosphere	0.171303763	0.184637968	0.005068427	0.005068427	0.174231824	0.169036849	0.172963501	0.168982876	0.178908177	0.180427867	0.190133303	0.189082525
CarbohydrateMetabolism	GlycolysisGluconeogenesis	K00150	gap2	glyceraldehyde-3-phosphatedehydrogenase(NAD(P))	[EC:1.2.1.59]	Rhizosphere	0.000607602	0.001265904	0.035079436	0.035079436	0.00071115	0.00050509	0.000666312	0.000547855	0.00061207	0.001601769	0.001161035	0.001688739
CarbohydrateMetabolism	GlycolysisGluconeogenesis	K00163	aceE	pyruvatedehydrogenaseE1component	[EC:1.2.4.1]	Rhizosphere	0.132506922	0.154379726	0.005624245	0.005624245	0.130792393	0.126946	0.134595032	0.13769426	0.166115905	0.157316625	0.150768688	0.143317686
CarbohydrateMetabolism	Pentoseandglucuronateinterconversions	K00078	DHDH	dihydrodioldehydrogenase/D-xylose1-dehydrogenase(NADP)	[EC:1.3.1.20 1.1.1.179]	Rhizosphere	8.80E-05	0.000171014	0.019719901	0.019719901	0.000118525	5.61E-05	5.55E-05	0.000121746	0.000122414	0.000171618	0.00022115	0.000168874
XenobioticsBiodegradationandMetabolism	degradationviaCoAligation	K05783	benD-xylL	dihydroxycyclohexadienecarboxylatedehydrogenase	[EC:1.3.1.25 1.3.1.-]	Rhizosphere	0.000793645	0.001253909	0.018873209	0.018873209	0.000829675	0.000897938	0.000777364	0.000669601	0.001468969	0.001086915	0.000939885	0.001519865
XenobioticsBiodegradationandMetabolism	Dioxindegradation	K10620	cmtB	2,3-dihydroxy-2,3-dihydro-p-cumatedehydrogenase	[EC:1.3.1.58]	Rhizosphere	0.0000291	0.0000854	0.042166686	0.042166686	0	0	5.55E-05	6.09E-05	6.12E-05	5.72E-05	0.000110575	0.000112583
OtherFunctions	Unknown	K05544	DUS3	tRNA-dihydrouridinesynthase3	[EC:1.3.1.89]	Rhizosphere	0.000309022	0.000714453	0.019847638	0.019847638	0.000592625	5.61E-05	0.000222104	0.000365237	0.00061207	0.00057206	0.000829311	0.00084437
CarbohydrateMetabolism	Aminosugarandnucleotidesugarmetabolism	K00075	murB	UDP-N-acetylmuramatedehydrogenase	[EC:1.3.1.98]	Rhizosphere	0.044163884	0.049606903	0.045675269	0.045675269	0.046995183	0.04164188	0.044920537	0.043097938	0.053005296	0.051657059	0.044285192	0.049480065
CarbohydrateMetabolism	Citratecycle(TCAcycle)	K00240	sdhB,frdB	succinatedehydrogenase/fumaratereductase,iron-sulfursubunit	[EC:1.3.5.1 1.3.5.4]	Rhizosphere	0.065912497	0.072107077	0.039513082	0.039513082	0.066551816	0.072059533	0.06252228	0.06251636	0.073999311	0.073280944	0.06988325	0.071264804
LipidMetabolism	Fattyaciddegradation	K00255	ACADL	long-chain-acyl-CoAdehydrogenase	[EC:1.3.8.8]	Rhizosphere	0.001048409	0.002020473	0.006812833	0.006812833	0.001125988	0.000673454	0.001054994	0.001339201	0.002387075	0.002345448	0.001548047	0.001801322
XenobioticsBiodegradationandMetabolism	degradationviaCoAligation	K04117	aliB	cyclohexanecarboxyl-CoAdehydrogenase	[EC:1.3.99.-]	Rhizosphere	0.001394939	0.002389374	0.038148455	0.038148455	0.001540826	0.001234665	0.001221572	0.001582693	0.003366387	0.001887799	0.001713909	0.0025894
AminoAcidMetabolism	Arginineandprolinemetabolism	K09471	puuB,ordL	gamma-glutamylputrescineoxidase	[EC:1.4.3.-]	Rhizosphere	0.001933278	0.003454302	0.004583521	0.004583521	0.001540826	0.001290786	0.002831826	0.002069675	0.003182766	0.003603981	0.003427818	0.003602644
AminoAcidMetabolism	Arginineandprolinemetabolism	K03343	puo	putrescineoxidase	[EC:1.4.3.10]	Rhizosphere	0.000540848	0.0014829	0.00208287	0.00208287	0.000888938	0.000448969	0.00027763	0.000547855	0.00165259	0.001372945	0.001161035	0.001745031
CarbohydrateMetabolism	Glyoxylateanddicarboxylatemetabolism	K13403	MTHFD2	methylenetetrahydrofolatedehydrogenase(NAD+)/5,10-methenyltetrahydrofolatecyclohydrolase	[EC:1.5.1.15 3.5.4.9]	Rhizosphere	0.000289048	0.000544646	0.008035279	0.008035279	0.000177788	0.000224485	0.000388682	0.000365237	0.000550863	0.000457648	0.000663449	0.000506622
CarbohydrateMetabolism	Glyoxylateanddicarboxylatemetabolism	K01491	folD	methylenetetrahydrofolatedehydrogenase(NADP+)/methenyltetrahydrofolatecyclohydrolase	[EC:1.5.1.5 3.5.4.9]	Rhizosphere	0.055077407	0.059240995	0.019906121	0.019906121	0.054758573	0.054437498	0.055414951	0.055698607	0.060717383	0.056519573	0.062253591	0.057473432
AminoAcidMetabolism	Glycine,serineandthreoninemetabolism	K00304	soxD	sarcosineoxidase,subunitdelta	[EC:1.5.3.1]	Rhizosphere	0.003346813	0.004198293	0.044590861	0.044590861	0.003437226	0.002693814	0.003664716	0.003591495	0.004100872	0.003489569	0.004699427	0.004503305
AminoAcidMetabolism	Glycine,serineandthreoninemetabolism	K00305	soxG	sarcosineoxidase,subunitgamma	[EC:1.5.3.1]	Rhizosphere	0.002596867	0.003993651	0.031904345	0.031904345	0.002666814	0.001908118	0.00222104	0.003591495	0.004774149	0.003546775	0.003206668	0.004447014
OtherFunctions	Unknown	K03387	ahpF	alkylhydroperoxidereductasesubunitF	[EC:1.6.4.-]	Rhizosphere	0.001271979	0.003416343	0.025670771	0.025670771	0.001303776	0.000673454	0.001832358	0.001278329	0.005018977	0.004061629	0.001713909	0.002870857
EnergyMetabolism	Nitrogenmetabolism	K00362	nirB	nitritereductase(NADH)largesubunit	[EC:1.7.1.15]	Rhizosphere	0.039341566	0.055532249	0.009571327	0.009571327	0.042135655	0.039004187	0.043476861	0.032749563	0.057106168	0.06567254	0.04981393	0.049536357
EnergyMetabolism	Nitrogenmetabolism	K00363	nirD	nitritereductase(NADH)smallsubunit	[EC:1.7.1.15]	Rhizosphere	0.006368932	0.007630189	0.04020457	0.04020457	0.00586699	0.006734536	0.007273906	0.005600297	0.007467259	0.006979138	0.007574371	0.008499988
EnergyMetabolism	Nitrogenmetabolism	K00370	narG,narZ,nxrA	nitratereductase/nitriteoxidoreductase,alphasubunit	[EC:1.7.5.1 1.7.99.4]	Rhizosphere	0.010548016	0.02351302	0.049592992	0.049592992	0.009007904	0.007969201	0.018823315	0.006391643	0.013098306	0.023511685	0.035826223	0.021615865
EnergyMetabolism	Nitrogenmetabolism	K00372	nasA	assimilatorynitratereductasecatalyticsubunit	[EC:1.7.99.4]	Rhizosphere	0.041766833	0.060299284	0.034989582	0.034989582	0.037750229	0.033784921	0.056025737	0.039506443	0.056004441	0.07362418	0.049648068	0.061920446
EnergyMetabolism	Nitrogenmetabolism	K00360	nasB	assimilatorynitratereductaseelectrontransfersubunit	[EC:1.7.99.4]	Rhizosphere	0.001657818	0.005202667	0.049230022	0.049230022	0.002074188	0.001459149	0.001332624	0.001765311	0.008813814	0.005892223	0.001713909	0.004390723
OtherFunctions	Unknown	K05907	APR	adenylyl-sulfatereductase(glutathione)	[EC:1.8.4.9]	Rhizosphere	7.28E-05	0.000128818	0.025771161	0.025771161	0.000118525	5.61E-05	5.55E-05	6.09E-05	0.000122414	0.000114412	0.000165862	0.000112583
OtherFunctions	Unknown	K00564	rsmC	16SrRNA(guanine1207-N2)-methyltransferase	[EC:2.1.1.172]	Rhizosphere	0.002209851	0.004773097	0.04856375	0.04856375	0.002429764	0.001346907	0.00305393	0.002008802	0.007467259	0.005148544	0.002930231	0.003546353
OtherFunctions	Unknown	K03212	rumB	23SrRNA(uracil747-C5)-methyltransferase	[EC:2.1.1.189]	Rhizosphere	0.000419269	0.002220146	0.044078134	0.044078134	0.00071115	5.61E-05	0.000666312	0.000243491	0.003488801	0.003260745	0.000442299	0.001688739
OtherFunctions	Unknown	K15461	mnmC	tRNA5-methylaminomethyl-2-thiouridinebiosynthesisbifunctionalprotein	[EC:2.1.1.61 1.5.-.-]	Rhizosphere	0.001340115	0.0033578	0.007205635	0.007205635	0.001600088	0.000448969	0.002276566	0.001034838	0.003733629	0.003603981	0.00232207	0.003771518
NucleotideMetabolism	Purinemetabolism	K08289	purT	phosphoribosylglycinamideformyltransferase2	[EC:2.1.2.2]	Rhizosphere	0.002384941	0.004957344	0.024249201	0.024249201	0.002903864	0.001234665	0.00333156	0.002069675	0.006916395	0.005034132	0.003206668	0.004672179
LipidMetabolism	Fattyacidbiosynthesis	K11533	fas	fattyacidsynthase,bacteriatype	[EC:2.3.1.-]	Rhizosphere	0.005639257	0.006853023	0.012399669	0.012399669	0.005926253	0.00493866	0.006274438	0.005417679	0.00661036	0.006407077	0.007076785	0.007317871
OtherFunctions	Unknown	K13060	lasI,luxI	acylhomoserinelactonesynthase	[EC:2.3.1.184]	Rhizosphere	0.000188757	0.000515083	0.032671481	0.032671481	0.000177788	5.61E-05	0.00027763	0.000243491	0.000550863	0.000228824	0.000774023	0.000506622
OtherFunctions	Unknown	K15024	putativephosphotransacetylase	putativephosphotransacetylase	[EC:2.3.1.8]	Rhizosphere	7.18E-05	0.000300334	0.000586954	0.000586954	5.93E-05	5.61E-05	0.000111052	6.09E-05	0.000244828	0.00028603	0.000276437	0.000394039
CarbohydrateMetabolism	Pyruvatemetabolism	K00626	atoB	acetyl-CoAC-acetyltransferase	[EC:2.3.1.9]	Rhizosphere	0.266957585	0.296694363	0.007556884	0.007556884	0.259569861	0.264330531	0.263915094	0.280014853	0.311972281	0.293581425	0.299823467	0.28140028
GlycanBiosynthesisandMetabolism	Peptidoglycanbiosynthesis	K12554	murN	alanineaddingenzyme	[EC:2.3.2.-]	Rhizosphere	2.87E-05	0.000415333	0.01641352	0.01641352	5.93E-05	0	5.55E-05	0	0.000306035	0.000457648	0.000165862	0.000731787
CarbohydrateMetabolism	Starchandsucrosemetabolism	K00692	sacB	levansucrase	[EC:2.4.1.10]	Rhizosphere	0.000473524	0.001938711	0.008302237	0.008302237	0.000592625	0.000785696	0.000333156	0.000182618	0.002325868	0.002631478	0.000939885	0.001857613
CarbohydrateMetabolism	Starchandsucrosemetabolism	K00694	bcsA	cellulosesynthase(UDP-forming)	[EC:2.4.1.12]	Rhizosphere	0.017276575	0.021253235	0.001409968	0.001409968	0.018608433	0.017734278	0.015658333	0.017105255	0.020810393	0.022367564	0.02111978	0.020715204
OtherFunctions	Unknown	K13058	mfpsA	mannosylfructose-phosphatesynthase	[EC:2.4.1.246]	Rhizosphere	5.65E-05	0.000418814	0.033078016	0.033078016	5.93E-05	0	0.000166578	0	0.000489656	0.000343236	0.000110575	0.000731787
OtherFunctions	Unknown	K16147	glgE	starchsynthase(maltosyl-transferring)	[EC:2.4.99.16]	Rhizosphere	0.073941501	0.081556665	0.02131893	0.02131893	0.072478068	0.0783451	0.072017226	0.072925607	0.084037265	0.084436123	0.08232291	0.075430361
OtherFunctions	Unknown	K15785	doeD	L-2,4-diaminobutyratetransaminase	[EC:2.6.1.-]	Rhizosphere	0.000779761	0.00217258	0.000243874	0.000243874	0.000829675	0.000392848	0.001166046	0.000730474	0.002387075	0.00217383	0.001990346	0.00213907
AminoAcidMetabolism	Arginineandprolinemetabolism	K00818	argD	acetylornithineaminotransferase	[EC:2.6.1.11]	Rhizosphere	0.029627407	0.032338047	0.004768202	0.004768202	0.028742325	0.02873402	0.031205614	0.029827669	0.03286818	0.032435828	0.031624382	0.032423797
AminoAcidMetabolism	Cysteineandmethioninemetabolism	K00832	tyrB	aromatic-amino-acidtransaminase	[EC:2.6.1.57]	Rhizosphere	0.003092343	0.005729194	0.043619983	0.043619983	0.003555752	0.001571392	0.00444208	0.002800149	0.006487946	0.006521489	0.003096093	0.006811249
EnergyMetabolism	Methanemetabolism	K00863	DAK,TKFC	triose/dihydroxyacetonekinase/FAD-AMPlyase(cyclizing)	[EC:2.7.1.28 2.7.1.29 4.6.1.15]	Rhizosphere	0.004464715	0.006646555	0.037309104	0.037309104	0.004978052	0.003647874	0.003997872	0.00523506	0.008507778	0.005262956	0.007242647	0.00557284
AminoAcidMetabolism	Phenylalanine,tyrosineandtryptophanbiosynthesis	K00891	aroK,aroL	shikimatekinase	[EC:2.7.1.71]	Rhizosphere	0.01568889	0.018057274	0.034481828	0.034481828	0.016000882	0.0148721	0.015325177	0.0165574	0.018729354	0.020022116	0.016365065	0.01711256
OtherFunctions	Unknown	K16692	etk-wzc	tyrosine-proteinkinaseEtk/Wzc	[EC:2.7.10.-]	Rhizosphere	0.004077739	0.007152121	0.023525038	0.023525038	0.003377964	0.003255026	0.006329964	0.003348004	0.008630193	0.005262956	0.00801667	0.006698666
OtherFunctions	Unknown	K11889	impN	typeVIsecretionsystemproteinImpN	[EC:2.7.11.1]	Rhizosphere	0.0000152	0.0000718	0.030662247	0.030662247	0	0	0	6.09E-05	6.12E-05	0.000114412	5.53E-05	5.63E-05
SignalTransduction	Two-componentsystem	K07649	tctE	two-componentsystem,OmpRfamily,sensorhistidinekinaseTctE	[EC:2.7.13.3]	Rhizosphere	0.006667464	0.010621806	0.026738013	0.026738013	0.00634109	0.005050902	0.009494947	0.005782915	0.011262095	0.011212385	0.007684946	0.012327798
SignalTransduction	Two-componentsystem	K10125	dctB	two-componentsystem,NtrCfamily,C4-dicarboxylatetransportsensorhistidinekinaseDctB	[EC:2.7.13.3]	Rhizosphere	0.001755057	0.003611094	0.004311116	0.004311116	0.002074188	0.001290786	0.00249867	0.001156583	0.003733629	0.004290453	0.002930231	0.003490061
SignalTransduction	Two-componentsystem	K07637	phoQ	two-componentsystem,OmpRfamily,sensorhistidinekinasePhoQ	[EC:2.7.13.3]	Rhizosphere	0.000473646	0.001010301	0.021755416	0.021755416	0.000355575	0.000224485	0.000888416	0.00042611	0.001224141	0.000972503	0.000718736	0.001125826
OtherFunctions	Unknown	K14982	ciaH	two-componentsystem,OmpRfamily,sensorhistidinekinaseCiaH	[EC:2.7.13.3]	Rhizosphere	8.60E-05	0.000243607	0.043268143	0.043268143	5.93E-05	0.000168363	5.55E-05	6.09E-05	0.000244828	0.000114412	0.00022115	0.000394039
MetabolismofCofactorsandVitamins	Thiaminemetabolism	K00946	thiL	thiamine-monophosphatekinase	[EC:2.7.4.16]	Rhizosphere	0.033950938	0.036623542	0.034163845	0.034163845	0.033720377	0.034009406	0.033315602	0.034758365	0.0382544	0.037641578	0.036710821	0.033887371
CarbohydrateMetabolism	Fructoseandmannosemetabolism	K00971	manC,cpsB	mannose-1-phosphateguanylyltransferase	[EC:2.7.7.13]	Rhizosphere	0.023467546	0.028031011	0.034980111	0.034980111	0.022341972	0.021999484	0.028040632	0.021488096	0.029379379	0.026200369	0.029468174	0.027076122
NucleotideMetabolism	Purinemetabolism	K03051	rpoF	DNA-directedRNApolymerasesubunitF	[EC:2.7.7.6]	Rhizosphere	0	0.0000701	0.034542678	0.034542678	0	0	0	0	0	5.72E-05	0.000110575	0.000112583
CarbohydrateMetabolism	Pentoseandglucuronateinterconversions	K00963	UGP2,galU,galF	UTP--glucose-1-phosphateuridylyltransferase	[EC:2.7.7.9]	Rhizosphere	0.051689656	0.056656166	0.011832367	0.011832367	0.049661996	0.054156892	0.053693645	0.04924609	0.057901859	0.057606488	0.05595083	0.055165488
MetabolismofCofactorsandVitamins	Porphyrinandchlorophyllmetabolism	K02233	cobS,cobV	adenosylcobinamide-GDPribazoletransferase	[EC:2.7.8.26]	Rhizosphere	0.003595555	0.00430719	0.028478158	0.028478158	0.003615014	0.003423389	0.003387086	0.003956732	0.004529321	0.004061629	0.004810002	0.003827809
MetabolismofCofactorsandVitamins	PantothenateandCoAbiosynthesis	K00997	acpS	holo-acyl-carrierprotein]synthase	[EC:2.7.8.7]	Rhizosphere	0.016298355	0.017600422	0.033469042	0.033469042	0.015289732	0.016275128	0.016158067	0.017470492	0.017933663	0.017104608	0.017913111	0.017450307
OtherFunctions	Unknown	K06917	selU	tRNA2-selenouridinesynthase	[EC:2.9.1.-]	Rhizosphere	0.001842671	0.003411174	0.049787262	0.049787262	0.001896401	0.000954059	0.002998404	0.00152182	0.003366387	0.004404865	0.002045633	0.003827809
OtherFunctions	Unknown	K05984	cho	excinucleaseCho	[EC:3.1.25.-]	Rhizosphere	4.27E-05	0.00014385	0.037524091	0.037524091	5.93E-05	5.61E-05	5.55E-05	0	0.000122414	0.000228824	5.53E-05	0.000168874
OtherFunctions	Unknown	K18551	SDT1	pyrimidineandpyridine-specific5'-nucleotidase	[EC:3.1.3.-]	Rhizosphere	5.78E-05	0.000155963	0.048528353	0.048528353	5.93E-05	0	0.000111052	6.09E-05	6.12E-05	0.000171618	0.000165862	0.000225165
OtherFunctions	Unknown	K01104	protein-tyrosinephosphatase	protein-tyrosinephosphatase	[EC:3.1.3.48]	Rhizosphere	0.024649979	0.026660407	0.014873091	0.014873091	0.023882798	0.023907602	0.025486436	0.025323082	0.02729834	0.026028751	0.027533116	0.025781422
GlycanBiosynthesisandMetabolism	Glycosaminoglycandegradation	K01565	SGSH	N-sulfoglucosaminesulfohydrolase	[EC:3.10.1.1]	Rhizosphere	0.000547449	0.001101488	0.009146324	0.009146324	0.0004741	0.000673454	0.00055526	0.000486982	0.000856899	0.001487357	0.001161035	0.000900661
OtherFunctions	Unknown	K18579	6GAL	galactanendo-1,6-beta-galactosidase	[EC:3.2.1.164]	Rhizosphere	0.000401609	0.00095011	0.00415248	0.00415248	0.000414838	0.000392848	0.00055526	0.000243491	0.001162934	0.000743679	0.001105748	0.000788078
OtherFunctions	Unknown	K15921	xynD	arabinoxylanarabinofuranohydrolase	[EC:3.2.1.55]	Rhizosphere	0.000129221	0.000362271	0.027593584	0.027593584	0.000177788	5.61E-05	0.000222104	6.09E-05	0.000489656	0.000343236	0.000165862	0.000450331
OtherFunctions	Unknown	K18775	lf2	levanbiose-producinglevanase	[EC:3.2.1.64]	Rhizosphere	0.000352406	0.002257974	0.001537706	0.001537706	0.000533363	5.61E-05	0.000333156	0.000486982	0.002142246	0.003203539	0.001603334	0.002082779
ReplicationandRepair	Baseexcisionrepair	K03648	UNG,UDG	uracil-DNAglycosylase	[EC:3.2.2.27]	Rhizosphere	0.015805288	0.019182927	0.038033029	0.038033029	0.016178669	0.016724097	0.012604403	0.017713983	0.020014702	0.020308146	0.019240009	0.017168851
NucleotideMetabolism	Purinemetabolism	K01241	amn	AMPnucleosidase	[EC:3.2.2.4]	Rhizosphere	0.007950009	0.010878291	0.043131644	0.043131644	0.008059703	0.004994781	0.008884161	0.009861393	0.012363822	0.010239882	0.011002189	0.009907271
OtherFunctions	Unknown	K08670	ST14,PRSS14	suppressoroftumorigenicityprotein14	[EC:3.4.21.109]	Rhizosphere	0	0.0000577	0.043311827	0.043311827	0	0	0	0	6.12E-05	0.000114412	5.53E-05	0
OtherFunctions	Unknown	K07387	putativemetalloprotease	putativemetalloprotease	[EC:3.4.24.-]	Rhizosphere	4.35E-05	0.000187316	0.010151415	0.010151415	0.000118525	0	5.55E-05	0	0.000244828	0.000114412	0.00022115	0.000168874
OtherFunctions	Unknown	K15784	doeB	N-alpha-acetyl-L-2,4-diaminobutyratedeacetylase	[EC:3.5.1.-]	Rhizosphere	0.00157563	0.002188639	0.009856635	0.009856635	0.001244513	0.001571392	0.001721306	0.001765311	0.001836211	0.002231036	0.002266783	0.002420527
OtherFunctions	Unknown	K03743	pncC	nicotinamide-nucleotideamidase	[EC:3.5.1.42]	Rhizosphere	0.00827964	0.011774007	0.009905647	0.009905647	0.008415279	0.006902899	0.009217317	0.008583064	0.013404342	0.012642536	0.00950943	0.011539719
BiosynthesisofOtherSecondaryMetabolites	Penicillinandcephalosporinbiosynthesis	K01467	ampC	beta-lactamaseclassC	[EC:3.5.2.6]	Rhizosphere	0.001583906	0.00271706	0.002449745	0.002449745	0.001600088	0.001066302	0.001721306	0.001947929	0.002999145	0.002345448	0.002709082	0.002814566
OtherFunctions	Unknown	K14977	ylbA,UGHY	(S)-ureidoglycineaminohydrolase	[EC:3.5.3.26]	Rhizosphere	0.003933144	0.006047756	0.020585888	0.020585888	0.004800265	0.00297442	0.00333156	0.004626332	0.007467259	0.006292665	0.005252301	0.005178801
AminoAcidMetabolism	Glycine,serineandthreoninemetabolism	K08688	creatinase	creatinase	[EC:3.5.3.3]	Rhizosphere	0.000557425	0.001602045	0.000390434	0.000390434	0.000414838	0.000561211	0.000888416	0.000365237	0.001346555	0.001658975	0.001713909	0.001688739
MetabolismofCofactorsandVitamins	Folatebiosynthesis	K01495	GCH1,folE	GTPcyclohydrolaseI	[EC:3.5.4.16]	Rhizosphere	0.038715871	0.042519512	0.041336214	0.041336214	0.039172529	0.035019586	0.042199763	0.038471606	0.041620787	0.042275267	0.043400594	0.042781399
XenobioticsBiodegradationandMetabolism	Atrazinedegradation	K03382	atzB	hydroxydechloroatrazineethylaminohydrolase	[EC:3.5.4.43]	Rhizosphere	2.91E-05	0.000188984	0.048795667	0.048795667	0	0	5.55E-05	6.09E-05	0.000244828	0.000343236	5.53E-05	0.000112583
CarbohydrateMetabolism	Aminosugarandnucleotidesugarmetabolism	K02564	nagB,GNPDA	glucosamine-6-phosphatedeaminase	[EC:3.5.99.6]	Rhizosphere	0.022161019	0.02774788	0.025177933	0.025177933	0.022401235	0.020708698	0.023376447	0.022157697	0.029624207	0.031978179	0.023607712	0.025781422
OtherFunctions	Unknown	K15497	wtpC	molybdate/tungstatetransportsystemATP-bindingprotein	[EC:3.6.3.- 3.6.3.55]	Rhizosphere	0.000504722	0.000830131	0.041622706	0.041622706	0.000414838	0.000617332	0.000499734	0.000486982	0.000795692	0.000800885	0.001161035	0.000562913
MembraneTransport	ABCtransporters	K10111	malK,mtlK,thuK	multiplesugartransportsystemATP-bindingprotein	[EC:3.6.3.-]	Rhizosphere	0.004974553	0.007527022	0.02642299	0.02642299	0.005807727	0.003030541	0.005885756	0.005174188	0.008813814	0.00766561	0.005860462	0.007768201
OtherFunctions	Unknown	K12953	ctpF	cation-transportingATPaseF	[EC:3.6.3.-]	Rhizosphere	0.000159001	0.001048378	0.043152362	0.043152362	0.000296313	0.000112242	0.000166578	6.09E-05	0.000734484	0.001830593	0.00022115	0.001407283
MembraneTransport	ABCtransporters	K10021	occP,nocP	octopine/nopalinetransportsystemATP-bindingprotein	[EC:3.6.3.-]	Rhizosphere	0.000202788	0.000559239	0.005481946	0.005481946	0.000177788	0.000112242	0.00027763	0.000243491	0.00061207	0.000343236	0.000718736	0.000562913
OtherFunctions	Unknown	K16963	yxeO	putativeamino-acidtransportsystemATP-bindingprotein	[EC:3.6.3.-]	Rhizosphere	5.72E-05	0.000328645	0.020461821	0.020461821	0	0.000112242	5.55E-05	6.09E-05	0.000183621	0.00057206	0.00022115	0.000337748
OtherFunctions	Unknown	K01534	zntA	Cd2+/Zn2+-exportingATPase	[EC:3.6.3.3 3.6.3.5]	Rhizosphere	0.010063464	0.016718374	0.030478158	0.030478158	0.010963567	0.007576353	0.012826507	0.008887428	0.016709522	0.019621674	0.010615177	0.019927125
ReplicationandRepair	Homologousrecombination	K03655	recG	ATP-dependentDNAhelicaseRecG	[EC:3.6.4.12]	Rhizosphere	0.110826585	0.117696222	0.046547295	0.046547295	0.106791071	0.117910498	0.109885961	0.10871881	0.119476141	0.11572783	0.120802928	0.11477799
OtherFunctions	Unknown	K03656	rep	ATP-dependentDNAhelicaseRep	[EC:3.6.4.12]	Rhizosphere	0.002514436	0.004245731	0.02885486	0.02885486	0.002844601	0.001290786	0.00360919	0.002313166	0.005386219	0.004061629	0.003538392	0.003996683
OtherFunctions	Unknown	K10730	RECQL4	ATP-dependentDNAhelicaseQ4	[EC:3.6.4.12]	Rhizosphere	5.66E-05	0.000187294	0.045924825	0.045924825	5.93E-05	5.61E-05	0.000111052	0	0.000244828	0.000171618	0.000276437	5.63E-05
OtherFunctions	Unknown	K05591	dbpA	ATP-independentRNAhelicaseDbpA	[EC:3.6.4.13]	Rhizosphere	0.000832484	0.002036842	0.010800166	0.010800166	0.000651888	0.000392848	0.001554728	0.000730474	0.002509489	0.002116624	0.001382185	0.00213907
Folding,SortingandDegradation	RNAdegradation	K12614	DDX6,RCK,DHH1	ATP-dependentRNAhelicaseDDX6/DHH1	[EC:3.6.4.13]	Rhizosphere	0.000130558	0.00021469	0.025270984	0.025270984	0.000177788	5.61E-05	0.000166578	0.000121746	0.000183621	0.000228824	0.00022115	0.000225165
OtherFunctions	Unknown	K15756	carC	2-hydroxy-6-oxo-6-(2'-aminophenyl)hexa-2,4-dienoatehydrolase	[EC:3.7.1.13]	Rhizosphere	0.0000148	0.0000866	0.016957973	0.016957973	5.93E-05	0	0	0	0.000122414	5.72E-05	0.000110575	5.63E-05
NucleotideMetabolism	Pyrimidinemetabolism	K01591	pyrF	orotidine-5'-phosphatedecarboxylase	[EC:4.1.1.23]	Rhizosphere	0.032439555	0.035269531	0.038620457	0.038620457	0.031705451	0.030922744	0.03237166	0.034758365	0.035377669	0.037069517	0.033448866	0.035182071
AminoAcidMetabolism	Glycine,serineandthreoninemetabolism	K13745	ddc	L-2,4-diaminobutyratedecarboxylase	[EC:4.1.1.86]	Rhizosphere	0.004732164	0.007151343	0.048999763	0.048999763	0.004563214	0.004096843	0.005885756	0.004382841	0.008568986	0.008523701	0.004588853	0.006923832
CarbohydrateMetabolism	Galactosemetabolism	K01631	dgoA	2-dehydro-3-deoxyphosphogalactonatealdolase	[EC:4.1.2.21]	Rhizosphere	0.001968131	0.003667163	0.00616349	0.00616349	0.001896401	0.001346907	0.00249867	0.002130548	0.004529321	0.003947217	0.003096093	0.003096022
CarbohydrateMetabolism	Pentoseandglucuronateinterconversions	K08093	hxlA	3-hexulose-6-phosphatesynthase	[EC:4.1.2.43]	Rhizosphere	0.000127799	0.000387623	0.032318219	0.032318219	5.93E-05	0.000224485	0.000166578	6.09E-05	0.000306035	0.000629266	0.00022115	0.000394039
MetabolismofCofactorsandVitamins	Ubiquinoneandotherterpenoid-quinonebiosynthesis	K03181	ubiC	chorismate--pyruvatelyase	[EC:4.1.3.40]	Rhizosphere	7.32E-05	0.000242334	0.002797088	0.002797088	5.93E-05	5.61E-05	5.55E-05	0.000121746	0.000183621	0.000228824	0.000331724	0.000225165
MetabolismofCofactorsandVitamins	Riboflavinmetabolism	K02858	ribB,RIB3	3,4-dihydroxy2-butanone4-phosphatesynthase	[EC:4.1.99.12]	Rhizosphere	0.000958605	0.001795627	0.028662602	0.028662602	0.0009482	0.000785696	0.000943942	0.001156583	0.002631903	0.001258533	0.001603334	0.001688739
XenobioticsBiodegradationandMetabolism	degradationviaCoAligation	K07546	bbsH	E-phenylitaconyl-CoAhydratase	[EC:4.2.1.-]	Rhizosphere	0.000189458	0.000461962	0.007834379	0.007834379	0.000118525	0.000168363	0.000166578	0.000304364	0.00061207	0.000400442	0.000497586	0.000337748
OtherFunctions	Unknown	K15652	asbF	3-dehydroshikimatedehydratase	[EC:4.2.1.118]	Rhizosphere	0	0.000058	0.042564342	0.042564342	0	0	0	0	6.12E-05	0.000114412	0	5.63E-05
CarbohydrateMetabolism	Pentosephosphatepathway	K01690	edd	phosphogluconatedehydratase	[EC:4.2.1.12]	Rhizosphere	0.005417052	0.011923898	0.027318693	0.027318693	0.006933715	0.002749935	0.007662588	0.004321968	0.015669002	0.014816366	0.007021497	0.010188728
CarbohydrateMetabolism	C5-Brancheddibasicacidmetabolism	K01704	leuD	3-isopropylmalate/(R)-2-methylmalatedehydratasesmallsubunit	[EC:4.2.1.33 4.2.1.35]	Rhizosphere	0.039586437	0.042087304	0.042940926	0.042940926	0.038165066	0.041529638	0.04042293	0.038228115	0.041253545	0.041989237	0.043732318	0.041374116
OtherFunctions	Unknown	K10677	_inulinfructotransferase(DFA-I-forming)	_inulinfructotransferase(DFA-I-forming)	[EC:4.2.2.17]	Rhizosphere	0.000204761	0.001526922	0.006545282	0.006545282	0.00023705	0	0.00027763	0.000304364	0.00226466	0.001830593	0.000774023	0.001238409
AminoAcidMetabolism	Phenylalanine,tyrosineandtryptophanbiosynthesis	K01735	aroB	3-dehydroquinatesynthase	[EC:4.2.3.4]	Rhizosphere	0.038346675	0.045407664	0.017069137	0.017069137	0.038816954	0.032886983	0.041811081	0.03987168	0.044987174	0.048739551	0.044672204	0.043231729
EnergyMetabolism	Nitrogenmetabolism	K01744	aspA	aspartateammonia-lyase	[EC:4.3.1.1]	Rhizosphere	0.013733787	0.022679776	0.004393039	0.004393039	0.013274806	0.010999742	0.017268587	0.013392015	0.02399316	0.025285072	0.018023686	0.023417187
AminoAcidMetabolism	Cysteineandmethioninemetabolism	K01761	methionine-gamma-lyase	methionine-gamma-lyase	[EC:4.4.1.11]	Rhizosphere	0.011080872	0.014594226	0.00114739	0.00114739	0.009541267	0.011785438	0.010883097	0.012113686	0.015179346	0.014187099	0.014374719	0.014635742
OtherFunctions	Unknown	K16846	suyB	(2R)-sulfolactatesulfo-lyasesubunitbeta	[EC:4.4.1.24]	Rhizosphere	0.00361049	0.005100462	0.031618089	0.031618089	0.002311238	0.003311147	0.004497606	0.004321968	0.004529321	0.005548986	0.004975864	0.005347675
MetabolismofOtherAminoAcids	D-Alaninemetabolism	K01775	alr	alanineracemase	[EC:5.1.1.1]	Rhizosphere	0.053359117	0.058185714	0.027140405	0.027140405	0.055173411	0.053146712	0.052583125	0.052533221	0.060533762	0.061267675	0.056282554	0.054658866
OtherFunctions	Unknown	K03767	PPIA	peptidyl-prolylcis-transisomeraseA(cyclophilinA)	[EC:5.2.1.8]	Rhizosphere	0.014578323	0.018367443	0.015373624	0.015373624	0.014756369	0.01189768	0.016380171	0.015279071	0.019953495	0.016589753	0.018631847	0.018294677
OtherFunctions	Unknown	K09571	FKBP4_5	FK506-bindingprotein42465	[EC:5.2.1.8]	Rhizosphere	7.18E-05	0.000143119	0.009785723	0.009785723	5.93E-05	5.61E-05	0.000111052	6.09E-05	0.000122414	0.000171618	0.000165862	0.000112583
CarbohydrateMetabolism	Glyoxylateanddicarboxylatemetabolism	K01816	hyi,gip	hydroxypyruvateisomerase	[EC:5.3.1.22]	Rhizosphere	0.02693971	0.029398898	0.005880549	0.005880549	0.027023712	0.026489174	0.02709669	0.027149266	0.029195758	0.029461113	0.030905646	0.028033075
OtherFunctions	Unknown	K06183	rsuA	16SrRNApseudouridine516synthase	[EC:5.4.99.19]	Rhizosphere	0.00166149	0.002727085	0.019251332	0.019251332	0.001718613	0.001234665	0.002109988	0.001582693	0.002509489	0.003603981	0.00254322	0.002251653
MembraneTransport	ABCtransporters	K06726	rbsD	D-ribosepyranase	[EC:5.4.99.62]	Rhizosphere	0.000764818	0.001165216	0.009022375	0.009022375	0.000592625	0.000897938	0.000777364	0.000791346	0.001285348	0.001258533	0.001216322	0.000900661
MetabolismofCofactorsandVitamins	Lipoicacidmetabolism	K03800	lplA,lplJ	lipoate---proteinligase	[EC:6.3.1.20]	Rhizosphere	0.006302509	0.00753682	0.035365574	0.035365574	0.005274365	0.006341688	0.007384958	0.006209025	0.007773294	0.006979138	0.007795521	0.007599327
AminoAcidMetabolism	Lysinebiosynthesis	K01929	murF	UDP-N-acetylmuramoyl-tripeptide--D-alanyl-D-alanineligase	[EC:6.3.2.10]	Rhizosphere	0.047744376	0.053610633	0.014050906	0.014050906	0.045217307	0.044840784	0.051916813	0.049002599	0.054841507	0.052229119	0.05445807	0.052913835
NucleotideMetabolism	Purinemetabolism	K01923	purC	phosphoribosylaminoimidazole-succinocarboxamidesynthase	[EC:6.3.2.6]	Rhizosphere	0.057794522	0.062178349	0.002669113	0.002669113	0.058255062	0.056626222	0.05974598	0.056550826	0.062002731	0.06103885	0.063469913	0.062201902
MetabolismofOtherAminoAcids	D-GlutamineandD-glutamatemetabolism	K01924	murC	UDP-N-acetylmuramate--alanineligase	[EC:6.3.2.8]	Rhizosphere	0.066313819	0.071531605	0.04044572	0.04044572	0.06548509	0.067345358	0.06863014	0.063794688	0.071244994	0.07579801	0.07198417	0.067099247
CarbohydrateMetabolism	Citratecycle(TCAcycle)	K01958	PC,pyc	pyruvatecarboxylase	[EC:6.4.1.1]	Rhizosphere	0.041529477	0.053647409	0.010615603	0.010615603	0.042728281	0.036871584	0.044698433	0.04181961	0.059309621	0.05829296	0.049758643	0.047228413
CarbohydrateMetabolism	Pyruvatemetabolism	K01963	accD	acetyl-CoAcarboxylasecarboxyltransferasesubunitbeta	[EC:6.4.1.2]	Rhizosphere	0.044725625	0.052963315	0.048318575	0.048318575	0.044683944	0.046075449	0.047419207	0.040723899	0.04755787	0.060352378	0.047989447	0.055953566
CarbohydrateMetabolism	Propanoatemetabolism	K01966	PCCB,pccB	propionyl-CoAcarboxylasebetachain	[EC:6.4.1.3]	Rhizosphere	0.064291159	0.072341834	0.020149757	0.020149757	0.06335164	0.059600642	0.07029592	0.063916434	0.071673443	0.075168744	0.068445778	0.07407937
